# Supplementary material for: Humanized Candida and NanoBiT Assays Expedite Discovery of Bdf1 Bromodomain Inhibitors With Antifungal Potential
Source: Adv Sci (Weinh). 2025 Jan 16;12(10):2404260. doi: 10.1002/advs.202404260 (PMC11904993; doi:10.1002/advs.202404260)
Supplement: Supplementary file 4 — Supporting Information [file ADVS-12-2404260-s004.zip]

Archive with 2 entries (2 files):
- Wei_SuppInfo_Original_Graph_and_Table_Data_v3.xlsx
- Wei_SuppInfo_Peptide_Array_Data.xlsx
