# Supplementary material for: Humanized Candida and NanoBiT Assays Expedite Discovery of Bdf1 Bromodomain Inhibitors With Antifungal Potential
Source: Adv Sci (Weinh). 2025 Jan 16;12(10):2404260. doi: 10.1002/advs.202404260 (PMC11904993; doi:10.1002/advs.202404260)
Supplement: Supplementary file 4 — Supporting Information [file ADVS-12-2404260-s004.zip › Wei_SuppInfo_Original_Graph_and_Table_Data_v3.xlsx]

## Sheet: Fig1D
Original data for graphs
FIGURE 1D
	pIC50
			IBET-151					JQ1					Bromosporine					PFI-1
			CgBD1	CgBD2	hBrd4 BD1	hBrd4 BD2		CgBD1	CgBD2	hBrd4 BD1	hBrd4 BD2		CgBD1	CgBD2	hBrd4 BD1	hBrd4 BD2		CgBD1	CgBD2	hBrd4 BD1	hBrd4 BD2
		Exp1	5.77211	6.30972	7.70974	7.08076		5.02581	6.12913	7.19908	7.36002		4.70006	5.37976	7.48545	8.40894		4.6059	* 4	7.45967	6.82304
		Exp2	5.54046	6.29748	7.97347	7.15206		5.18111	6.14923	7.3493	7.4542		4.6269	5.30575	8.27572	7.74473		4.6258	* 4	7.92812	7.011
		Exp3	5.64054	6.20502	7.92812	7.19314		5.04537	6.10056	7.63023	7.62015		4.90939	5.31256	8.18046	7.82102		-	-	7.73755	7.03621
																			* Upper estimate

## Sheet: Fig2AC
FIGURE 2A
									pIC50
						Non-selective							CgBD1 selective
			Compound:	i-BET151	2	5	16	29		24	30	32	43	45	55	56	63
			Exp1	5.77211	5.35615	5.74065	5.7469	5.94962		5.60067	6.19199	5.5318	5.5688	5.3752	6.94271	6.44879	6.20929
		CgBD1	Exp2	5.54046	5.33152	5.77392	5.13942	5.50585		5.70006	6.02678	5.65561	5.41567	6.02923	7.1666	6.66154	6.14728
			Exp3	5.64054	5.23307	5.62949	5.30892	5.92996		5.66115	5.89143	5.47006	5.51584	5.38679	6.87192	6.24811	6.29766
			Exp1	6.30972	5.95039	5.98548	6.51884	5.63358		4.11323	≤ 4	≤ 4.4	## 4.900	≤ 4	≤ 4	≤ 4	≤ 4
		CgBD2	Exp2	6.29748	6.16832	5.46636	6.62251	5.70421		4.501	≤ 4	≤ 4.4	## 5.174	≤ 4	≤ 4	≤ 4	≤ 4
			Exp3	6.20502	5.95782	# < 4	6.81873	5.72607		4.46294	≤ 4	≤ 4	## 6.490	≤ 4	≤ 4	≤ 4	≤ 4
			Exp1	7.70974	4.58603	5.60467	5.93629	5.5367		≤ 4.4	≤ 4.4	≤ 4.4	5.28142	≤ 4.4	≤ 4	≤ 4	4.54837
		hBrd4 BD1	Exp2	7.97347	4.6981	5.49214	5.85325	5.53224		≤ 4.4	≤ 4.4	≤ 4	4.10133	4.49949	≤ 4	≤ 4	4.767
			Exp3	7.92812	4.71422	5.45544	6.08709	5.63283		4.14991	≤ 4	≤ 4.4	4.86902	≤ 4.4	≤ 4	≤ 4	4.48959
			Exp1	7.08076	5.55068	5.8514	5.83387	6.35962		≤ 4.4	4.66174	≤ 4.4	≤ 4.4	≤ 4	≤ 4	≤ 4	≤ 4
		hBrd4BD2	Exp2	7.15206	5.44989	5.88673	5.77676	6.12691		≤ 4.4	≤ 4.4	≤ 4.4	≤ 4	≤ 4	≤ 4	≤ 4	4.53491
			Exp3	7.19314	5.61386	5.88907	5.80604	6.42458		≤ 4.4	4.85171	≤ 4	≤ 4.4	≤ 4	≤ 4	≤ 4	≤ 4
						Notes:	#	Outlier excluded from the analysis
							##	Unusually large scatter does not permit a reliable estimate of pIC50
FIGURE 2C										Compound
				Experiment	24	24a	24b	24c	24d	24e	24f	24g	24h	24i	24j	24k	24l	24m
			Protein
		pIC50 Values:		Exp1	5.60067	5.09903	4.89963	5.08197	4.84802	5.64245	5.43604	6.14472	ND	5.58319	5.38595	<4	4.09963	ND
			CgBD1	Exp2	5.70006	5.21918	4.83505	5.13626	4.91364	5.58922	5.55238	5.9974	ND	5.59551	5.2356	<4	4.40198	ND
				Exp3	5.66115	5.15702	4.65287	5.03344	4.94006	5.73119	5.63752	6.14533	ND	5.58054	5.31849	<4	4.04581	ND
				Exp1	4.11323	ND	4.53018	4.8573	4.78463	<4	<4	4.26857	ND	4.35645	4.2442	<4	<4	ND
			CgBD2	Exp2	4.501	<4	4.12662	4.91973	4.72886	<4	<4	<4	ND	4.34679	4.23463	<4	<4	ND
				Exp3	4.46294	ND	<4	5.02068	4.66716	<4	ND	<4	ND	4.38216	4.08402	<4	<4	ND
			Strain
		pEC50 Values:		Exp1	3.73025	<3.6	<3.6	3.97143	3.87192	3.82827	<3.6	<3.6	<3.6	<3.6	<3.6	<3.6	<3.6	<3.6
			BD1 Y-F	Exp2	<3.6	<3.6	<3.6	4.03372	3.79724	<3.6	<3.6	<3.6	<3.6	<3.6	<3.6	<3.6	<3.6	<3.6
				Exp3	<3.6	<3.6	<3.6	3.82131	3.88773	<3.6	(missing)	<3.6	<3.6	<3.6	<3.6	<3.6	<3.6	<3.6
				Exp1	4.11537	4.49976	4.12616	4.4389	4.34989	4.55222	4.16571	4.36532	<3.6	<3.6	<3.6	<3.6	<3.6	<3.6
			BD2 Y-F	Exp2	3.9751	4.13354	3.92959	4.48109	4.45855	4.52944	4.18769	4.26106	<3.6	<3.6	<3.6	<3.6	<3.6	<3.6
				Exp3	4.39794	4.20087	3.98548	4.39469	4.32358	4.20426	(missing)	4.31042	<3.6	<3.6	<3.6	<3.6	<3.6	<3.6
				Note:
				ND	No detectable inhibition at maximal concentration (20 microM) tested

## Sheet: Fig2DE
FIGURE 2D
							pEC50 (WT BDF1)
		Compound:	24	24a	24b	24c	24d	24e	24f	24g	24h	24i	24j	24k	24l	24m
		Exp1	<3.6	3.6855	<3.6	4.06298	3.99682	3.74472	<3.6	<3.6	<3.6	<3.6	<3.6	<3.6	<3.6	<3.6
		Exp2	<3.6	3.6	<3.6	4.01359	3.71338	3.74759	<3.6	<3.6	<3.6	<3.6	<3.6	<3.6	<3.6	<3.6
		Exp3	<3.6	3.6	<3.6	4.01592	3.84266	3.58439	<3.6	<3.6	<3.6	<3.6	<3.6	<3.6	<3.6	<3.6
FIGURE 2E
Compound 24
										%HTRF Signal
	Concentration			Cg Bdf1 BD1				CgBdf1 BD2				hBrd4 BD1				hBrd4 BD2
	(microM)		Exp1	Exp2	Exp3		Exp1	Exp2	Exp3		Exp1	Exp2	Exp3		Exp1	Exp2	Exp3
	20		34.9453	13.192	26.2776		76.8012	80.5833	67.4176		72.3972	73.7152	86.9895		95.0049	101.485	90.9272
	8		14.364	8.82884	18.6401		93.9686	85.7949	72.8826		83.9057	99.4848	94.8283		11.5444	110.837	95.6277
	3.2		43.6796	46.3757	40.7878		94.5	90.6507	85.6535		97.7649	102.907	98.416		103.049	102.352	97.9285
	1.28		63.3207	80.6411	64.4221		140.67	105.717	72.412		98.9748	101.856	96.2525		104.029	103.487	101.332
	0.512		90.0024	91.8502	75.7545		98.1203	93.8276	101.589		99.5078	102.631	100.533		104.717	105.209	103.112
	0.2048		122.691	146.146	82.4858		106.169	129.225	105.551		99.9032	104.289	99.8991		106.769	106.73	95.148
	0.08192		139.794	133.132	89.3213		114.47	94.0639	119.91		97.2192	102.155	100.068		109.539	105.563	101.87
	0.032768		127.721	238.736	89.6159		130.254	106.076	127.175		102.165	105.497	100.996		108.92	106.719	97.7987
	0.0131072		111.871	94.0254	87.875		102.026	85.4478	92.3639		98.8255	100.639	98.3705		106.992	101.198	99.7266
	0.00524288		132.831	125.81	86.3831		107.434	97.8069	97.2765		99.757	107.577	99.4819		99.881	100.125	99.8106
	0.00209715		110.386	99.3159	86.8228		132.696	96.361	98.4023		94.6473	102.81	99.175		100.25	106.171	99.0999
	0		215.832	106.442	113.763		98.5382	98.2438	96.1975		95.9977	100.19	97.2849		101.855	97.7965	96.3751
Compound 24c
										%HTRF Signal
	Concentration			Cg Bdf1 BD1				CgBdf1 BD2				hBrd4 BD1				hBrd4 BD2
	(microM)		Exp1	Exp2	Exp3		Exp1	Exp2	Exp3		Exp1	Exp2	Exp3		Exp1	Exp2	Exp3
	20		25.1898	17.4327	18.9838	*	82.4057	33.9362	29.6958		84.0122	92.1195	87.2591		80.4296	88.1921	83.6556
	8		48.9053	45.3089	53.8585		60.2406	59.3154	55.5772		95.7985	101.114	96.6897		99.2264	96.8649	85.8119
	3.2		74.9488	77.2719	82.0966		83.4802	90.4058	76.0786		98.8842	63.2698	99.8145		107.027	99.12	95.8753
	1.28		88.6476	89.7564	89.4108		93.7965	99.5887	89.2339		99.566	100.995	103.813		110.634	103.658	98.464
	0.512		94.4294	94.9782	94.3082		100.545	104.872	92.7976		100.221	100.803	103.198		110.69	102.989	100.423
	0.2048		97.4935	100.008	98.5727		103.509	99.6642	97.5322		99.9356	102.501	103.658		102.465	102.487	103.887
	0.08192		98.0394	100.006	99.6371		99.7561	113.675	104.18		100.307	103.861	103.216		114.594	102.112	105.4
	0.032768		96.3572	102.256	102.173		109.408	110.511	102.172		102.193	101.253	104.577		106.003	100.345	100.192
	0.0131072		101.135	100.442	101.242	*	117.568	123.69	105.252		99.023	101.985	101.099		110.743	98.444	97.0645
	0.00524288		97.9432	104.909	102.276		101.827	110.965	101.214		98.7483	96.8588	103.692		106.997	95.2886	98.8271
	0.00209715		101.51	102.326	103.65		107.672	109.244	103.426		99.9375	101.824	96.3964		101.871	97.6019	95.9322
	0		100	100	100		100	100	100		100	100	100		100	100	100
						*	Outliers excluded from the analysis are indicated in red

## Sheet: Fig2F
FIGURE 2F
Compound 24
										OD at 600 nm
												% Growth
	Concentration			WT BDF1				bdf1-bd1Δ				bdf1-bd2Δ				bdf1-bd1Y166F				bdf1-bd2Y343F
	(microM)		Exp 1	Exp 2	Exp3		Exp 1	Exp 2	Exp3		Exp 1	Exp 2	Exp3		Exp 1	Exp 2	Exp3		Exp 1	Exp 2	Exp3
	100		0.742069	0.838418	0.815923		0.629825	0.735	0.81927		0.3125	0.247368	0.112652	*	0.640489	0.64684	0.802011		0.435208	0.494966	0.331837
	50		0.826897	0.881328	0.863169		0.798246	0.9325	0.832436		0.54375	0.457895	0.244367	*	0.684119	0.857497	0.817479		0.5978	0.635906	0.453671
	25		0.856552	0.944351	0.901825		0.9	0.995	0.932974		0.83125	0.539474	0.288273	*	0.788831	0.846344	0.850477		0.740831	0.682886	0.530619
	12.5		0.865517	0.961783	0.938027		0.945614	1.03	0.918612		0.9875	0.789474	0.376083	*	0.82548	0.842627	0.853571		0.914425	0.889262	0.708881
	6.25		0.951724	0.944351	0.984047		0.987719	1.005	0.992819	*	1.1875	0.855263	0.715771		0.973822	0.905824	0.91338		0.891198	0.921141	0.82302
	0		1	1	1		1	1	1		1	1	1		1	1	1		1	1	1
										*	Outlier data points excluded from the analysis are indicated in red
Compound 24c
										OD at 600 nm
												% Growth
	Concentration			WT BDF1				bdf1-bd1Δ				bdf1-bd2Δ				bdf1-bd1Y166F				bdf1-bd2Y343F
	(microM)		Exp 1	Exp 2	Exp3		Exp 1	Exp 2	Exp3		Exp 1	Exp 2	Exp3		Exp 1	Exp 2	Exp3		Exp 1	Exp 2	Exp3
	100		0.435826	0.451254	0.457973		0.502343	0.426653	0.613664		0.0945837	0.125267	0.198996		0.498626	0.436165	0.563539		0.20175	0.202389	0.224174
	50		0.650087	0.711016	0.691891		0.779293	0.740428	0.866306		0.230396	0.299644	0.377276		0.875	0.735279	0.812332		0.40107	0.397478	0.461701
	25		0.879652	0.913954	0.945012		0.880273	0.856788	0.957729		0.411479	0.404982	0.625863		0.91804	0.821782	0.972118		0.680117	0.613802	0.655657
	12.5		0.954783	0.9724	0.986035		0.925863	0.983093	0.969526		0.589329	0.637011	0.701193		1.01648	0.920792	0.979625		0.801653	0.763769	0.841181
	6.25		0.984	0.985388	1.01484		0.982105	0.986077	0.93217		0.676637	0.682562	0.849341		0.993132	1.00625	0.976408		0.888187	0.904446	0.883345
	0		1	1	1		1	1	1		1	1	1		1	1	1		1	1	1

## Sheet: Fig3B
FIGURE 3B
													OD 600 nm
		Time (h)			ATCC2001				ATCC2001 HTL				BDF1-FLAG				BDF1-hBD				BDF1-hBD-FLAG
		0		-0.0001667	0.00046667	0.00016667		0.0065	0.00213333	0.00083333		0.0005	0.0008	0.0005		0.00216667	0.0008	0.0005		-0.0001667	0.0008	-0.0001667
		16		0.0294667	0.0336	0.0328667		0.0254667	0.0256	0.0258667		0.0144667	0.0096	0.0155333		0.0238	0.0229333	0.0215333		0.0118	0.00726667	0.0132
		18		0.09175	0.0833333	0.109267		0.0774167	0.07	0.0776		0.0420833	0.0223333	0.0446		0.06875	0.0633333	0.0656		0.0290833	0.0163333	0.0332667
		20		0.275133	0.283	0.323667		0.230467	0.228667	0.249667		0.129467	0.0733333	0.141667		0.2148	0.208333	0.212667		0.0821333	0.0416667	0.0946667
		22		0.5385	0.543	0.542333		0.536833	0.519333	0.511333		0.353167	0.245	0.345667		0.494833	0.478333	0.447		0.241167	0.126667	0.233
		24		0.7805	0.763333	0.817083		0.8205	0.79	0.808083		0.6355	0.513333	0.66875		0.716167	0.691	0.720083		0.450167	0.317333	0.46075

## Sheet: Fig3DEF
FIGURE 3D						%Growth
			WT BDF1-flag				humanized BDF1-flag
			Exp 1	Exp 2	Exp3		Exp 1	Exp 2	Exp3
		DMSO	102.831	98.7692	98.4		100.51	101.274	98.2166
		JQ1	112.687	106.106	114.384		46.0076	39.6226	43.1907
		24c	54.53	57.16	54.22		82.56	80.29	69.59
FIGURE 3E									%Growth
			WT BDF1-flag				humanized BDF1-flag				BDF1-hBD1-flag				BDF1-hBD2-flag
			Exp 1	Exp 2	Exp3		Exp 1	Exp 2	Exp3		Exp 1	Exp 2	Exp3		Exp 1	Exp 2	Exp3
		DMSO	100	100	100		100	100	100		100	100	100		100	100	100
		I-BET762	107.421	100.997	106.629		88.0862	88.1761	83.1388		92.0444	102.047	94.5789		104.895	92.692	99.8409
		RVX208	91.2627	90.5296	96.1226		79.7212	88.1761	76.9131		88.3441	94.9767	90.7067		93.7553	82.4012	93.1583
		JQ1	112.687	106.106	114.384		46.0076	39.6226	43.1907		77.7983	83.2558	74.4434		91.2236	85.9806	91.249
		ABBV744	90.4249	89.2835	90.7442		40.6844	38.8679	38.5214		80.3885	90.3256	84.7047		38.2278	31.9911	36.5155
		I-BET726	23.8779	29.3458	26.8293		0.380228	2.64151	0.389105		1.75763	2.32558	1.8393		3.79747	4.25056	4.05728
FIGURE 3F									%Growth
			WT BDF1-flag				humanized BDF1-flag				BDF1-hBD1-flag				BDF1-hBD2-flag
		IBET-726 (µM)	Exp 1	Exp 2	Exp3		Exp 1	Exp 2	Exp3		Exp 1	Exp 2	Exp3		Exp 1	Exp 2	Exp3
		10	20.2	22.05	23.51
		3.3333	37.23	49.84	57.55		1.04	1.36	2.75		4.82	5.27	7.44		4.46	5.24	6.4
		1.1111	65.69	73.22	70.81		2.92	3.13	4.77		16.52	16.57	19.25		6.25	6.02	7.12
		0.3704	70.78	76.63	84.08		5.63	5.85	8.26		42	41.42	40.29		9.64	8.03	12.17
		0.1235	78.65	90.9	90.48		13.13	10.59	17.61		57.31	61.07	68.69		16.07	15.16	20.65
		0.0412	86.79	92.92	93.05		25.63	22.37	34.68		63.08	77.41	78.96		32.5	27.54	41.03
		0.0137					42.92	50.6	44.95		76.59	90.66	83.58		47.68	58.64	43.37
		0	100	100	100		100	100	100		100	100	100		100	100	100

## Sheet: Fig4BC
FIGURE 4B
Normalized nanoBiT signal with ScBdf1
	Sc BDF1 WT				Sc bdf1 Y187F, Y354F
	Exp 1	Exp 2			Exp 1	Exp 2
	1.00095	0.946734			0.22654	0.262658
	0.999047	1.05327			0.309471	0.264247
	0.982445	0.991745			0.235335	0.280273
	1.01756	1.00825			0.253316	0.242657
Normalized nanoBiT signal with CgBdf1
	Cg BDF1 WT				Cg bdf1 bd1∆ bd2∆				Cg bdf1 Y187F Y354F
	Exp 1	Exp 2	Exp 3		Exp 1	Exp 2	Exp 3		Exp 1	Exp 2	Exp 3
	0.988714	1.01275	0.926395		0.193637	0.269262	0.201089		0.300934	0.311108	0.269402
	0.889828	0.980533	0.906591		0.201355	0.292285	0.186629		0.269681	0.315035	0.229969
	1.10886	1.05395	1.017		0.217162	0.251538	0.182089		0.344828	0.315848	0.248468
	1.0728	1.01844	1.04926		0.176682	0.226634	0.177229		0.257731	0.272983	0.202332
	1.10212	0.99822	0.889052		0.255365	0.286012	0.186385		0.335706	0.300347	0.317106
	0.97184	0.981468	0.932721		0.196544	0.268126	0.189156		0.302049	0.241095	0.262185
	1.04292	1.23026	1.00178		0.202787	0.275241	0.169308		0.316711	0.286535	0.267201
	0.904104	1.02241	0.925356		0.190546	0.254513	0.170481		0.288086	0.277107	0.236356
FIGURE 4C
		Bmh1-LgBiT, Bmh2-SmBiT					Bdf1-SmBiT, Htz1-LgBiT					Bdf1-SmBiT, Swc4-LgBiT
	mM	Exp 1	Exp 2	Exp 3	Exp 4		Exp 1	Exp 2	Exp 3	Exp 4		Exp 1	Exp 2	Exp 3	Exp 4
24c	0	1	1	1	1		1	1	1	1		1	1	1	1
	0.0976562	0.833992	0.938113	0.905724	1.00866		1.16657	1.05954	1.02176	0.898989		1.07202	1.04201	1.01401	0.943307
	0.195312	1.06898	0.922286	0.959674	0.992517		1.07328	1.07865	1.00015	0.986065		0.927534	1.08804	0.992059	0.990813
	0.390625	0.876434	0.986203	0.986052	1.02763		1.01166	1.06217	1.03135	0.975435		1.04098	1.00754	1.03622	0.969156
	0.78125	0.859003	1.03817	0.984566	1.03088		1.17784	1.09462	1.11224	0.985979		1.0769	0.986286	1.02224	0.98565
	1.5625	1.00178	0.999321	0.969678	1.00974		0.955686	1.14825	1.02677	0.91592		0.99765	1.00388	0.990922	1.01438
	3.125	0.932886	0.974456	0.973381	1.0289		1.00508	1.06397	1.04665	0.981502		1.01286	1.05947	1.03118	1.0421
	6.25	0.915206	1.01709	0.993993	0.966488		1.06371	1.00266	0.992568	0.982298		1.01904	0.953181	0.989021	1.04297
	12.5	0.846102	1.05181	1.01359	0.93525		0.950204	0.951454	0.881679	0.858725		1.05097	0.966192	0.990723	1.06929
	25	0.873842	1.03628	0.993472	0.959946		0.755286	0.828841	0.762694	0.848185		0.962623	0.88868	0.987878	0.967253
	50	0.791702	0.977263	1.00731	0.93417		0.515237	0.610869	0.601414	0.736847		1.02165	0.927692	0.945553	0.936781
	100	0.949965	0.966849	0.999428	0.882562		0.338319	0.379146	0.340588	0.580038		0.955396	0.904316	0.943522	0.915583
		Bmh1-LgBiT, Bmh2-SmBiT					Bdf1-SmBiT, Htz1-LgBiT					Bdf1-SmBiT, Swc4-LgBiT
	mM	Exp 1	Exp 2	Exp 3	Exp 4		Exp 1	Exp 2	Exp 3	Exp 4		Exp 1	Exp 2	Exp 3	Exp 4
iBET-726	0	1	1	1	1		1	1	1	1		1	1	1	1
	0.0244141	1.03508	1.03161	1.05117	0.967613		1.1169	0.944101	1.03224	0.922113		0.945955	0.932856	0.947621	1.01638
	0.0488281	1.08076	1.06516	0.95574	0.972515		1.00594	0.9895	1.09681	0.956668		0.922355	0.947984	1.03781	1.00779
	0.0976562	1.04618	1.0625	1.02554	0.997167		1.04265	0.936237	1.05031	0.931591		0.932534	0.954847	1.0171	0.987516
	0.195312	1.04801	1.05186	0.936606	0.983892		1.03292	0.93775	0.989371	0.960183		0.954545	0.903121	1.06216	1.00192
	0.390625	1.10379	1.02811	0.981191	0.960232		0.877906	0.872069	1.02566	0.924321		0.912604	0.941713	1.07681	1.00714
	0.78125	1.08849	1.0983	0.929117	1.02394		0.783149	0.82022	0.868335	0.833316		0.904894	0.922257	1.06719	0.988089
	1.5625	1.15089	1.10627	0.954636	0.992816		0.607958	0.614294	0.704488	0.646768		0.924415	0.903957	1.11215	1.01919
	3.125	1.11885	1.18313	1.03635	1.01175		0.430878	0.466399	0.530348	0.460959		0.922583	0.861837	1.12776	1.06249
	6.25	1.10444	1.05952	1.0329	0.966861		0.275565	0.311847	0.384971	0.390462		0.924	0.952638	1.17161	1.04505
	12.5	1.02611	0.969966	1.00883	0.900476		0.236786	0.2613	0.334157	0.375781		0.980939	0.948976	1.21356	1.05939
	25	0.94653	0.956319	0.983032	0.870061		0.228356	0.25525	0.298941	0.388797		0.993224	0.967693	1.16371	1.01796

## Sheet: Fig5A
FIGURE 5A
	IBET726			CgBD1					CaBD1					CauBD1					CgBD2					CaBD2					CauBD2
	(nM)		Exp1-rep1	Exp1-rep2	Exp2-rep1	Exp2-rep2		Exp1-rep1	Exp1-rep2	Exp2-rep1	Exp2-rep2		Exp1-rep1	Exp1-rep2	Exp2-rep1	Exp2-rep2		Exp1-rep1	Exp1-rep2	Exp2-rep1	Exp2-rep2		Exp1-rep1	Exp1-rep2	Exp2-rep1	Exp2-rep2		Exp1-rep1	Exp1-rep2	Exp2-rep1	Exp2-rep2
	20000		4.05599	4.14342	1.20326	9.2299		1.49817	1.81157	0.249424	0.35		7.95803	4.30864	3.88799	3.27991		4.77928	4.9892	3.31693	2.44871		0.929133	1.56696	2.85293	2.20853		4.22242	4.38577	1.81056	1.56208
	8000		10.091	13.2646	14.5622	18.5952		1.78048	1.7299	0.607002	0.339569		34.662	23.8519	35.1002	30.7908		5.00434	3.60034	4.43527	2.37056		1.58909	1.33189	3.7011	3.90091		5.06389	6.34626	3.24327	2.4616
	3200		40.5223	48.3658	45.979	46.2902		1.61335	2.02985	0.728018	1.09576		74.867	64.2035	72.6525	65.0127		6.22203	4.32908	2.40236	2.95031		2.38471	3.78304	4.85757	4.52448		5.1219	5.23071	3.93307	3.65113
	1280		74.3305	77.6214	66.6455	70.5186		2.74087	2.80472	1.06476	1.20437		100.043	88.526	95.0922	84.3984		5.9482	6.80816	4.63873	3.55539		11.3794	7.47315	10.3286	9.0264		3.89705	8.5206	9.86609	-13.1283
	512		85.2854	93.8798	86.2588	86.8874		5.16101	5.80569	4.20648	3.99834		102.55	90.3399	100.149	88.7158		9.19296	9.02715	6.46489	4.99877		25.5892	25.0757	30.1954	27.4215		12.867	14.1889	8.72372	10.9372
	204.8		95.5448	107.126	88.0459	91.399		27.0119	25.3451	23.7181	18.8474		107.307	94.7503	104.18	93.7928		20.3593	19.486	14.8713	12.864		61.4233	52.8593	55.8444	50.2031		31.0097	27.9507	28.8415	24.626
	81.92		100.17	95.8719	92.6275	27.7869		66.4984	62.0472	70.5141	54.0233		109.731	83.1846	102.258	87.6318		54.8748	57.2288	50.1468	47.3723		99.6228	80.6859	77.7445	77.948		52.5964	64.8922	52.7745	53.5749
	32.768		100.619	93.4899	100.997	99.7727		90.6432	89.0405	96.358	78.9309		105.863	90.1875	102.091	91.8827		80.2517	85.148	75.0384	80.6049		95.1339	93.7494	95.7526	90.7629		75.0145	76.6099	78.0276	71.6576
	13.1072		103.88	90.7746	95.5141	103.147		99.922	96.0345	102.87	97.3361		103.269	96.7516	102.593	93.2398		91.847	94.7465	99.2361	94.6698		98.3715	98.4535	97.0114	104.211		85.379	80.305	89.8485	84.6392
	5.24288		103.043	100.651	90.9073	103.414		102.549	101.076	99.2256	101.153		103.179	92.9973	100.068	87.7564		93.1867	98.1343	94.7546	94.4599		101.824	97.6535	99.8913	102.294		90.5923	95.1301	93.5348	83.3022
	2.09715		106.062	99.0709	83.43	98.6272		103.113	105.113	102.797	99.7148		104.912	95.0876	105.15	94.8499		98.2607	105.767	100.7	105.127		107.663	105.765	103.686	106.445		97.3623	104.211	103.389	102.452
	0		96.5732	103.427	33.2976	100		100.078	99.922	102.77	97.2298		73.6285	91.0341	96.4026	86.0166		95.69	104.31	96.0373	103.963		99.7273	100.273	96.9739	103.026		101.496	98.5044	100.517	99.483
	IBET726			Brd4 BD1															Brd4 BD2
	(nM)		Exp1-rep1	Exp1-rep2	Exp2-rep1	Exp2-rep2												Exp1-rep1	Exp1-rep2	Exp2-rep1	Exp2-rep2
	512		0.135332	0.270037	0.170423	0.178908												2.01104	2.50344	2.14338	2.64554
	204.8		4.50814	4.83898	6.55559	8.12838												-6.26957	1.60741	2.1991	1.91391
	81.92		17.1179	16.8915	27.2778	27.0199												2.74384	1.64057	1.67275	2.47903
	32.768		48.8339	48.9177	64.3152	62.3593												3.02667	2.91293	2.45872	2.11281
	13.1072		83.9509	83.772	84.7607	83.8515												3.4943	5.26638	2.38736	2.63538
	5.24288		95.5226	94.3772	93.5401	94.6905												8.2619	9.91377	8.74592	10.7997
	2.09715		99.491	98.8352	65.2785	98.6003												45.8352	41.0423	44.0346	46.8296
	0.838861		100.781	99.5858	99.3254	97.7387												79.6685	69.637	75.9879	78.4787
	0.335544		101.489	102.553	101.257	101.013												94.4572	91.5812	95.8008	94.9544
	0.134218		104.596	101.292	100.845	99.7529												103.72	102.369	103.679	103.572
	0.0536871		104.393	100.712	99.9222	101.073												102.965	106.076	108.844	105.088
	0		99.8438	100.156	99.8058	100.194												98.7589	101.241	101.434	98.5656
					*	Outliers excluded from the analysis are indicated in red

## Sheet: Fig5B-E
FIGURE 5B
Growth (%)		WT BDF1				bdf1-bd1Δ				bdf1-bd2Δ				bdf1-bd1Y166F				bdf1-bd2Y343F
IBET-726 (µM)	Exp 1	Exp 2	Exp3		Exp 1	Exp 2	Exp3		Exp 1	Exp 2	Exp3		Exp 1	Exp 2	Exp3		Exp 1	Exp 2	Exp3
20	0.335231	0.488189	0.342121		0.00628212	0.0198735	0.0124844		0.308769	0.482444	0.401447		0.0297458	0.0578512	0.0333333		0.420227	0.719409	0.52132
6.66667	0.642705	0.652231	0.628734		0.0485437	0.0614273	0.0595089		0.540162	0.692416	0.711875		0.119524	0.159091	0.141935		0.690644	0.853376	0.819807
2.22222	0.839146	0.874016	0.822228		0.267847	0.2972	0.287557		0.630066	0.886236	0.863773		0.463494	0.576446	0.46129		0.802055	0.992089	0.870702
0.740741	0.897509	1.05249	0.979441		0.700742	0.789521	0.75697		0.87325	0.945225	0.911995		0.776095	0.841942	0.789247		0.895078	0.973629	0.994498
0.246914	0.950178	1.08268	0.989116		0.91205	0.946703	0.951727		0.833456	0.95927	0.974684		0.895078	0.883264	0.868817		0.905895	0.947257	0.997249
0	1	1	1		1	1	1		1	1	1		1	1	1		1	1	1
FIGURE 5C
		C. albicans				C. glabrata				C. auris				C. parapsilosis				C. krusei				C. tropicalis
IBET-726 (µM)	Exp 1	Exp 2	Exp3		Exp 1	Exp 2	Exp3		Exp 1	Exp 2	Exp3		Exp 1	Exp 2	Exp3		Exp 1	Exp 2	Exp3		Exp 1	Exp 2	Exp3
25	0.1687	0.2259	0.2016		0.619	0.6026	0.7493		0.7321	0.7924	0.7949		0.5753	0.5917	0.5736		1.0251	0.8635	0.9089		0.3105	0.3972	0.3369
12.5	0.2099	0.2277	0.1992		0.6455	0.6578	0.7745		0.7211	0.7393	0.7669		0.5453	0.577	0.5266		1.0694	0.913	0.9532		0.3685	0.4246	0.3685
6.25	0.4074	0.3498	0.3173		0.7565	0.7301	0.8782		0.7594	0.7996	0.8006		0.6044	0.6773	0.6108		1.0611	0.9207	0.914		0.5066	0.5403	0.4789
3.125	0.6607	0.6264	0.5748		0.8802	0.7726	0.93		0.8496	0.8564	0.8722		0.7872	0.795	0.7766		1.0243	0.9174	0.9114		0.7565	0.7507	0.7547
1.5625	0.8073	0.8303	0.7386		0.9097	0.8427	0.8754		0.9057	0.9179	0.9017		0.8746	0.9126	0.8839		0.9665	0.934	0.9266		0.8461	0.8664	0.8439
0	1	1	1		1	1	1		1	1	1		1	1	1		1	1	1		1	1	1
FIGURE 5D
		DSY292				DSY296				DSY2323				CAAL74
IBET-726 (µM)	Exp 1	Exp 2	Exp3		Exp 1	Exp 2	Exp3		Exp 1	Exp 2	Exp3		Exp 1	Exp 2	Exp3
25	0.120332	0.115331	0.134674		0.303726	0.291536	0.33298		0.423605	0.433186	0.387676		0.302465	0.270707	0.281391
12.5	0.151156	0.144866	0.151737		0.325166	0.316614	0.345705		0.448002	0.433186	0.376031		0.309245	0.270707	0.256779
6.25	0.350326	0.268636	0.317489		0.561001	0.478056	0.532344		0.651316	0.654845	0.560408		0.457605	0.504703	0.35765
3.125	0.554831	0.512658	0.51493		0.712098	0.65674	0.716861		0.845481	0.884948	0.763222		0.670575	0.740215	0.598128
1.5625	0.676941	0.661041	0.73309		0.81317	0.780564	0.826087		0.970011	1.02533	0.92819		0.901093	0.870677	0.781311
0.78125	0.843509	0.80872	0.856185		0.968351	0.877743	0.915164
0	1	1	1		1	1	1		1	1	1		1	1	1
FIGURE 5E
		C. albicans				AF1				AF2				AF3				CagR
IBET-726 (µM)	Exp 1	Exp 2	Exp3		Exp 1	Exp 2	Exp3		Exp 1	Exp 2	Exp3		Exp 1	Exp 2	Exp3		Exp 1	Exp 2	Exp3
25	0.1687	0.2259	0.2016		0.3421	0.3096	0.2819		0.2635	0.282	0.2892		0.2611	0.2467	0.2838		0.1769	0.1777	0.1169
12.5	0.2099	0.2277	0.1992		0.3487	0.3408	0.3026		0.2838	0.2979	0.2695		0.3062	0.2849	0.307		0.2058	0.2029	0.1528
6.25	0.4074	0.3498	0.3173		0.4983	0.5523	0.4268		0.356	0.435	0.3603		0.5314	0.5448	0.4674		0.454	0.4317	0.3544
3.125	0.6607	0.6264	0.5748		0.6949	0.7507	0.5861		0.4755	0.6217	0.5054		0.7173	0.8007	0.7156		0.6157	0.5657	0.603
1.5625	0.8073	0.8303	0.7386		0.7814	0.8451	0.7237		0.6926	0.7588	0.6597		0.9099	0.9163	0.863		0.7166	0.714	0.7526
0	1	1	1		1	1	1		1	1	1		1	1	1		1	1	1

## Sheet: Fig6A-D
	FIGURE 6A						FIGURE 6B							FIGURE 6C							FIGURE 6D
	Time (hours)	PBS	WT	Bdf1_hBD*	1 = death 0 = no death		Time (hours)	PBS	WT + solvent	WT + anidula-fungin	WT + IBET-726	1 = death 0 = no death		Time (hours)	PBS	Bdf1-hBD* + solvent	Bdf1-hBD* + anidulafungin	Bdf1-hBD* + IBET-726	1 = death 0 = no death		Time (hours)	PBS	WT + solvent	WT + IBET-726	Bdf1-hBD* + solvent	Bdf1-hBD* + IBET-726	1 = death 0 = no death
	8.5		1				10		1					8		1					17		1
	8.5		1				10		1					8		1					17		1
	8.5		1				10		1					8				1			17		1
	8.5			1			10		1					8				1			17		1
	8.5			1			10		1					8				1			17			1
	17		1				10		1					8			1				17			1
	22		1				10			1				8			1				17			1
	35		1				10			1				8			1				17			1
	35		1				10			1				23		1					17				1
	35		1				10			1				25		1					17				1
	35		1				10				1			25		1					17				1
	35		1				10				1			33		1					17				1
	35.5			1			10				1			33		1					17				1
	35.5			1			10				1			33		1					23	1
	35.5			1			10				1			33		1					23		1
	35.5			1			25		1					33		1					23			1
	35.5			1			25		1					33				1			27		1
	35.5			1			25		1					57	1						27		1
	69.5			1			28		1					57				1			27		1
	69.5			1			35			1				57				1			27				1
	110	0					35			1				70				1			27					1
	110	0					35				1			70				1			27					1
	110	0					35				1			104	0						41		1
	110	0					50				1			104	0						41		1
	110	0					50			1				104	0						41			1
	110	0					57	1						104	0						41			1
	110	0					73				1			104	0						41				1
	110	0					104	0						104	0						41				1
	110	0					104	0						104	0						41				1
							104	0						104	0						41					1
							104	0						104	0						41					1
							104	0						104				1			41					1
							104	0						104				1			41	0		0	0	0
							104	0						104			0				41	0		0		0
							104	0						104			0				41	0		0		0
							104	0						104			0				41	0				0
							108			1				104			0				41	0				0
							108			1				104			0				41	0				0
							108			1				104			0				41	0
							108			1				104			0				41	0
							108				1										41	0

[truncated: 12 more sheets: FigS3D, FigS4A, FigS4B, FigS5D, FigS8AB, FigS9A, FigS9B, FigS9C, FigS10, FigS11B, FigS12, Table_S4]
