# Supplementary material for: Humanized Candida and NanoBiT Assays Expedite Discovery of Bdf1 Bromodomain Inhibitors With Antifungal Potential
Source: Adv Sci (Weinh). 2025 Jan 16;12(10):2404260. doi: 10.1002/advs.202404260 (PMC11904993; doi:10.1002/advs.202404260)
Supplement: Supplementary file 4 — Supporting Information [file ADVS-12-2404260-s004.zip › Wei_SuppInfo_Peptide_Array_Data.xlsx]

## Sheet: Summary_of_peptide_array_data
Summary of Peptide Array Data (Figure S1)
Pepide array information									CgBdf1 BD1								CgBdf1 BD2
									Raw data				Normalized (0 to 100%)				Raw data				Normalized (0 to 100%)
									WT		YF mutant		WT		YF mutant		WT		YF mutant		WT		YF mutant
#	location	Peptide sequence	Name	Mod1	Mod2	Mod 3	Mod 4	N-terminus	Left	Rigt	Left	Right	Average	Stdev	Average	Stdev	Left	Rigt	Left	Right	Average	Stdev	Average	Stdev
1	A 1	A R T K Q T A R K S T G G K A P R K Q	H3 1-19	unmod				free	0.0015753	0.0113422	0.00616903	0.00308452	0.00645873	0.00488343	0.00462677	0.00154226	0.00779788	0.00467873	0.0156442	0.00398773	0.0062383	0.00155958	0.00981595	0.00582822
2	A 2	A Rme2s T K Q T A R K S T G G K A P R K Q	H3 1-19	R2me2s				free	0.00724638	0.021109	0.00678593	0.00308452	0.0141777	0.00693132	0.00493522	0.00185071	0.00810979	0.00561447	0.0165644	0.00429448	0.00686213	0.00124766	0.0104294	0.00613497
3	A 3	A Rme2a T K Q T A R K S T G G K A P R K Q	H3 1-19	R2me2a				free	0.00441084	0.0255198	0.00555213	0.00277606	0.0149653	0.0105545	0.0041641	0.00138803	0.00686213	0.00592639	0.0131902	0.00276074	0.00639426	0.000467873	0.00797546	0.00521472
4	A 4	A Cit T K Q T A R K S T G G K A P R K Q	H3 1-19	R2Citr				free	0.00031506	0.0229994	0.00524368	0.00524368	0.0116572	0.0113422	0.00524368	0	0.00436681	0.0040549	0.0144172	0.000920245	0.00421085	0.000155958	0.00766871	0.00674847
5	A 5	A R pT K Q T A R K S T G G K A P R K Q	H3 1-19	T3P				free	0.00661626	0.0327662	0.00555213	0.00308452	0.0196912	0.013075	0.00431832	0.00123381	0.0040549	0.00467873	0.0088957	0.000306748	0.00436681	0.000311915	0.00460123	0.00429448
6	A 6	A R T Kme1 Q T A R K S T G G K A P R K Q	H3 1-19	K4me1				free	0.00094518	0.0409578	0.00308452	0.00616903	0.0209515	0.0200063	0.00462677	0.00154226	0.00686213	0.0102932	0.0116564	0.00398773	0.00857767	0.00171553	0.00782209	0.00383436
7	A 7	A R T Kme2 Q T A R K S T G G K A P R K Q	H3 1-19	K4me2				free	0.00504096	0.0352867	0.00308452	0.00308452	0.0201638	0.0151229	0.00308452	0	0.0040549	0.00686213	0.0113497	0.00368098	0.00545851	0.00140362	0.00751534	0.00383436
8	A 8	A R T Kme3 Q T A R K S T G G K A P R K Q	H3 1-19	K4me3				free	0.0047259	0.0283554	0.00308452	0.00308452	0.0165406	0.0118147	0.00308452	0	0.00748596	0.00467873	0.00736196	0.000613497	0.00608235	0.00140362	0.00398773	0.00337423
9	A 9	A R T Kac Q T A R K S T G G K A P R K Q	H3 1-19	K4ac				free	0.0337114	0.137996	0.00308452	0.00339297	0.0858538	0.0521424	0.00323874	0.000154226	0.0040549	0.00748596	0.0110429	0.00368098	0.00577043	0.00171553	0.00736196	0.00368098
10	A10	A R T K Q T A Rme2s K S T G G K A P R K Q	H3 1-19	R8me2s				free	0.00661626	0.0374921	0.00308452	0.00277606	0.0220542	0.0154379	0.00293029	0.000154226	0.0040549	0.00810979	0.0131902	0.00398773	0.00608235	0.00202745	0.00858896	0.00460123
11	A11	A R T K Q T A Rme2a K S T G G K A P R K Q	H3 1-19	R8me2a				free	0.00567108	0.0293006	0.00524368	0.00431832	0.0174858	0.0118147	0.004781	0.000462677	0.0040549	0.00873362	0.0116564	0.00276074	0.00639426	0.00233936	0.00720859	0.00444785
12	A12	A R T K Q T A Cit K S T G G K A P R K Q	H3 1-19	R8Citr				free	0.00063012	0.0289855	0.00308452	0.00308452	0.0148078	0.0141777	0.00308452	0	0.00561447	0.00436681	0.00766871	0.00337423	0.00499064	0.00062383	0.00552147	0.00214724
13	A13	A R T K Q T A R Kme1 S T G G K A P R K Q	H3 1-19	K9me1				free	0.00409578	0.0444234	0.00339297	0.00431832	0.0242596	0.0201638	0.00385564	0.000462677	0.00530256	0.00810979	0.00981595	0.00306748	0.00670618	0.00140362	0.00644172	0.00337423
14	A14	A R T K Q T A R Kme2 S T G G K A P R K Q	H3 1-19	K9me2				free	0.0170132	0.0589162	0.00308452	0.00339297	0.0379647	0.0209515	0.00323874	0.000154226	0.0040549	0.00810979	0.0110429	0.00429448	0.00608235	0.00202745	0.00766871	0.00337423
15	A15	A R T K Q T A R Kme3 S T G G K A P R K Q	H3 1-19	K9me3				free	0.0126024	0.0611216	0.00462677	0.00308452	0.036862	0.0242596	0.00385564	0.000771129	0.0040549	0.00810979	0.0107362	0.00429448	0.00608235	0.00202745	0.00751534	0.00322086
16	A16	A R T K Q T A R Kac S T G G K A P R K Q	H3 1-19	K9ac				free	0.103655	0.390989	0.00308452	0.00308452	0.247322	0.143667	0.00308452	0	0.0127885	0.05864	0.00582822	0.000306748	0.0357143	0.0229258	0.00306748	0.00276074
17	A17	A R T K Q T A R K pS T G G K A P R K Q	H3 1-19	S10P				free	0.0063012	0.0677379	0.00431832	0.00308452	0.0370195	0.0307183	0.00370142	0.000616903	0.00436681	0.00779788	0.00644172	0.00368098	0.00608235	0.00171553	0.00506135	0.00138037
18	A18	A R T K Q T A R K S pT G G K A P R K Q	H3 1-19	T11P				free	0.00693132	0.0781348	0.00400987	0.00370142	0.0425331	0.0356018	0.00385564	0.000154226	0.00561447	0.00842171	0.00797546	0.00306748	0.00701809	0.00140362	0.00552147	0.00245399
19	A19	A R T K Q T A R K S T G G Kac A P R K Q	H3 1-19	K14ac				free	0.107435	0.334909	0.00277606	0.00431832	0.221172	0.113737	0.00354719	0.000771129	0.0592639	0.203993	0.00797546	0.00460123	0.131628	0.0723643	0.00628834	0.00168712
20	A20	A Rme2s pT K Q T A R K S T G G K A P R K Q	H3 1-19	R2me2s	T3P			free	0.0047259	0.0989288	0.00246761	0.00339297	0.0518273	0.0471014	0.00293029	0.000462677	0.0062383	0.00966937	0.00736196	0.00398773	0.00795384	0.00171553	0.00567485	0.00168712
21	A21	A Rme2s T Kme1 Q T A R K S T G G K A P R K Q	H3 1-19	R2me2s	K4me1			free	0.00724638	0.108696	0.00462677	0.00555213	0.057971	0.0507246	0.00508945	0.000462677	0.00499064	0.0115409	0.00797546	0.00736196	0.00826575	0.00327511	0.00766871	0.000306748
22	A22	A Rme2s T Kme2 Q T A R K S T G G K A P R K Q	H3 1-19	R2me2s	K4me2			free	0.0100819	0.122558	0.00339297	0.00678593	0.0663201	0.0562382	0.00508945	0.00169648	0.0040549	0.01466	0.00429448	0.00981595	0.00935745	0.00530256	0.00705521	0.00276074
23	A23	A Rme2s T Kme3 Q T A R K S T G G K A P R K Q	H3 1-19	R2me2s	K4me3			free	0.00724638	0.148393	0.00308452	0.00339297	0.0778198	0.0705734	0.00323874	0.000154226	0.00561447	0.0121647	0.00398773	0.00736196	0.00888958	0.00327511	0.00567485	0.00168712
24	A24	A Rme2s T Kac Q T A R K S T G G K A P R K Q	H3 1-19	R2me2s	K4ac			free	0.0856963	0.485822	0.00308452	0.00678593	0.285759	0.200063	0.00493522	0.00185071	0.0040549	0.0249532	0.00429448	0.00521472	0.0145041	0.0104492	0.0047546	0.000460123
25	B 1	A Rme2a pT K Q T A R K S T G G K A P R K Q	H3 1-19	R2me2a	T3P			free	0.00756144	0.0063012	0.00678593	0.00308452	0.00693132	0.00063012	0.00493522	0.00185071	0.00655022	0.0040549	0.0187117	0.00368098	0.00530256	0.00124766	0.0111963	0.00751534
26	B 2	A Rme2a T Kme1 Q T A R K S T G G K A P R K Q	H3 1-19	R2me2a	K4me1			free	0.0141777	0.015753	0.00616903	0.00370142	0.0149653	0.00078765	0.00493522	0.00123381	0.00779788	0.00655022	0.0177914	0.00368098	0.00717405	0.00062383	0.0107362	0.00705521
27	B 3	A Rme2a T Kme2 Q T A R K S T G G K A P R K Q	H3 1-19	R2me2a	K4me2			free	0.0132325	0.0233144	0.00370142	0.00308452	0.0182735	0.00504096	0.00339297	0.000308452	0.00810979	0.00717405	0.0171779	0.00644172	0.00764192	0.000467873	0.0118098	0.0053681
28	B 4	A Rme2a T Kme3 Q T A R K S T G G K A P R K Q	H3 1-19	R2me2a	K4me3			free	0.0063012	0.0166982	0.00308452	0.00370142	0.0114997	0.00519849	0.00339297	0.000308452	0.00530256	0.00655022	0.0116564	0.00398773	0.00592639	0.00062383	0.00782209	0.00383436
29	B 5	A Rme2a T Kac Q T A R K S T G G K A P R K Q	H3 1-19	R2me2a	K4ac			free	0.0456837	0.130435	0.00339297	0.00308452	0.0880592	0.0423755	0.00323874	0.000154226	0.00810979	0.00530256	0.0101227	0.00337423	0.00670618	0.00140362	0.00674847	0.00337423
30	B 6	A Cit pT K Q T A R K S T G G K A P R K Q	H3 1-19	R2Citr	T3P			free	0.00535602	0.0204789	0.00308452	0.00185071	0.0129175	0.00756144	0.00246761	0.000616903	0.00935745	0.00810979	0.0116564	0.00398773	0.00873362	0.00062383	0.00782209	0.00383436
31	B 7	A Cit T Kme1 Q T A R K S T G G K A P R K Q	H3 1-19	R2Citr	K4me1			free	0.00535602	0.0173283	0.00308452	0.00154226	0.0113422	0.00598614	0.00231339	0.000771129	0.0062383	0.00779788	0.00828221	0.000920245	0.00701809	0.000779788	0.00460123	0.00368098
32	B 8	A Cit T Kme2 Q T A R K S T G G K A P R K Q	H3 1-19	R2Citr	K4me2			free	0.0148078	0.0349716	0.00308452	0.00339297	0.0248897	0.0100819	0.00323874	0.000154226	0.0040549	0.00592639	0.0107362	0.00245399	0.00499064	0.000935745	0.00659509	0.0041411
33	B 9	A Cit T Kme3 Q T A R K S T G G K A P R K Q	H3 1-19	R2Citr	K4me3			free	0.0078765	0.021109	0.00215916	0.00277606	0.0144928	0.00661626	0.00246761	0.000308452	0.0040549	0.00779788	0.00766871	0.00368098	0.00592639	0.00187149	0.00567485	0.00199386
34	B10	A Cit T Kac Q T A R K S T G G K A P R K Q	H3 1-19	R2Citr	K4ac			free	0.0434783	0.101449	0.00431832	0.00185071	0.0724638	0.0289855	0.00308452	0.00123381	0.00436681	0.0062383	0.0113497	0.00368098	0.00530256	0.000935745	0.00751534	0.00383436
35	B11	A R pT Kme1 Q T A R K S T G G K A P R K Q	H3 1-19	T3P	K4me1			free	0.0047259	0.0302457	0.00308452	0.00308452	0.0174858	0.0127599	0.00308452	0	0.00779788	0.00592639	0.0101227	0.00398773	0.00686213	0.000935745	0.00705521	0.00306748
36	B12	A R pT Kme2 Q T A R K S T G G K A P R K Q	H3 1-19	T3P	K4me2			free	0	0.0283554	0.00308452	0.00308452	0.0141777	0.0141777	0.00308452	0	0.00436681	0.00467873	0.0110429	0.00306748	0.00452277	0.000155958	0.00705521	0.00398773
37	B13	A R pT Kme3 Q T A R K S T G G K A P R K Q	H3 1-19	T3P	K4me3			free	0.0116572	0.0412728	0.00308452	0.00308452	0.026465	0.0148078	0.00308452	0	0.00499064	0.00499064	0.0101227	0.00214724	0.00499064	0	0.00613497	0.00398773
38	B14	A R pT Kac Q T A R K S T G G K A P R K Q	H3 1-19	T3P	K4ac			free	0.120668	0.232829	0.00616903	0.00339297	0.176749	0.0560807	0.004781	0.00138803	0.00592639	0.0112289	0.00858896	0.00337423	0.00857767	0.00265128	0.00598159	0.00260736
39	B15	A Rme2s pT Kme1 Q T A R K S T G G K A P R K Q	H3 1-19	R2me2s	T3P	K4me1		free	0.010712	0.0608065	0.000925355	0.00277606	0.0357593	0.0250473	0.00185071	0.000925355	0.00218341	0.00561447	0.00981595	0.00153374	0.00389894	0.00171553	0.00567485	0.0041411
40	B16	A Rme2s pT Kme2 Q T A R K S T G G K A P R K Q	H3 1-19	R2me2s	T3P	K4me2		free	0.010397	0.0488343	0.00215916	0.00308452	0.0296156	0.0192187	0.00262184	0.000462677	0.00467873	0.00561447	0.00858896	0.00398773	0.0051466	0.000467873	0.00628834	0.00230061
41	B17	A Rme2s pT Kme3 Q T A R K S T G G K A P R K Q	H3 1-19	R2me2s	T3P	K4me3		free	0.00882168	0.0567108	0.00524368	0.00524368	0.0327662	0.0239445	0.00524368	0	0.00779788	0.00779788	0.0095092	0.00429448	0.00779788	0	0.00690184	0.00260736
42	B18	A Rme2s pT Kac Q T A R K S T G G K A P R K Q	H3 1-19	R2me2s	T3P	K4ac		free	0.0642722	0.221802	0.00308452	0.00277606	0.143037	0.078765	0.00293029	0.000154226	0.00686213	0.0140362	0.00858896	0.00398773	0.0104492	0.00358702	0.00628834	0.00230061
43	B19	A Rme2a pT Kme1 Q T A R K S T G G K A P R K Q	H3 1-19	R2me2a	T3P	K4me1		free	0.0176434	0.073724	0.00308452	0.00524368	0.0456837	0.0280403	0.0041641	0.00107958	0.0102932	0.0174672	0.00736196	0.00429448	0.0138802	0.00358702	0.00582822	0.00153374
44	B20	A Rme2a pT Kme2 Q T A R K S T G G K A P R K Q	H3 1-19	R2me2a	T3P	K4me2		free	0.00031506	0.057656	0.00308452	0.00462677	0.0289855	0.0286704	0.00385564	0.000771129	0.00467873	0.00810979	0.00736196	0.00490798	0.00639426	0.00171553	0.00613497	0.00122699
45	B21	A Rme2a pT Kme3 Q T A R K S T G G K A P R K Q	H3 1-19	R2me2a	T3P	K4me3		free	0.0078765	0.084436	0.00339297	0.00493522	0.0461563	0.0382798	0.0041641	0.000771129	0.00499064	0.00842171	0.00429448	0.00429448	0.00670618	0.00171553	0.00429448	0
46	B22	A Rme2a pT Kac Q T A R K S T G G K A P R K Q	H3 1-19	R2me2a	T3P	K4ac		free	0.102394	0.310019	0.00277606	0.00400987	0.206207	0.103812	0.00339297	0.000616903	0.00748596	0.0187149	0.00429448	0.00644172	0.0131004	0.00561447	0.0053681	0.00107362
47	B23	A R T K Q T A Rme2a Kme1 S T G G K A P R K Q	H3 1-19	R8me2s	K9me1			free	0.0170132	0.128859	0.00308452	0.00400987	0.0729364	0.0559231	0.00354719	0.000462677	0.0040549	0.0121647	0.00582822	0.0125767	0.00810979	0.0040549	0.00920245	0.00337423
48	B24	A R T K Q T A Rme2a Kme2 S T G G K A P R K Q	H3 1-19	R8me2s	K9me2			free	0.00724638	0.154064	0.00370142	0.00524368	0.0806553	0.0734089	0.00447255	0.000771129	0.0040549	0.0121647	0.00398773	0.00920245	0.00810979	0.0040549	0.00659509	0.00260736
49	C 1	A R T K Q T A Rme2a Kme3 S T G G K A P R K Q	H3 1-19	R8me2s	K9me3			free	0.0217391	0.0283554	0.00555213	0.00308452	0.0250473	0.00330813	0.00431832	0.00123381	0.00810979	0.00810979	0.0297546	0.00828221	0.00810979	0	0.0190184	0.0107362
50	C 2	A R T K Q T A Rme2a Kac S T G G K A P R K Q	H3 1-19	R8me2s	K9ac			free	0.0778198	0.139572	0.00709439	0.00308452	0.108696	0.0308759	0.00508945	0.00200494	0.0315034	0.0427324	0.0159509	0	0.0371179	0.00561447	0.00797546	0.00797546
51	C 3	A R T K Q T A Rme2a K pS T G G K A P R K Q	H3 1-19	R8me2s	S10P			free	0.0129175	0.0100819	0.00586058	0.00308452	0.0114997	0.00141777	0.00447255	0.00138803	0.0115409	0.00935745	0.0150307	0.00306748	0.0104492	0.0010917	0.00904908	0.00598159
52	C 4	A R T K Q T A Rme2a K S pT G G K A P R K Q	H3 1-19	R8me2s	T11P			free	0.0233144	0.02615	0.00493522	0.00308452	0.0247322	0.00141777	0.00400987	0.000925355	0.0165315	0.0171553	0.0134969	0.00368098	0.0168434	0.000311915	0.00858896	0.00490798
53	C 5	A R T K Q T A Rme2a Kme1 S T G G K A P R K Q	H3 1-19	R8me2a	K9me1			free	0.0141777	0.0233144	0.00462677	0.00308452	0.0187461	0.00456837	0.00385564	0.000771129	0.0115409	0.00686213	0.0153374	0.00398773	0.0092015	0.00233936	0.00966258	0.00567485
54	C 6	A R T K Q T A Rme2a Kme2 S T G G K A P R K Q	H3 1-19	R8me2a	K9me2			free	0.0182735	0.0258349	0.00339297	0.00308452	0.0220542	0.00378072	0.00323874	0.000154226	0.0149719	0.0118528	0.0147239	0.00398773	0.0134124	0.00155958	0.00935583	0.0053681
55	C 7	A R T K Q T A Rme2a Kme3 S T G G K A P R K Q	H3 1-19	R8me2a	K9me3			free	0.0189036	0.0248897	0.00339297	0.00246761	0.0218967	0.00299307	0.00293029	0.000462677	0.00904554	0.0140362	0.0131902	0.00398773	0.0115409	0.00249532	0.00858896	0.00460123
56	C 8	A R T K Q T A Rme2a Kac S T G G K A P R K Q	H3 1-19	R8me2a	K9ac			free	0.084121	0.15816	0.00308452	0.00308452	0.121141	0.0370195	0.00308452	0	0.0246413	0.05864	0.00705521	0.00306748	0.0416407	0.0169994	0.00506135	0.00199386
57	C 9	A R T K Q T A Rme2a K pS T G G K A P R K Q	H3 1-19	R8me2a	S10P			free	0.00535602	0.0198488	0.00308452	0.00308452	0.0126024	0.00724638	0.00308452	0	0.0040549	0.00436681	0.00736196	0.00398773	0.00421085	0.000155958	0.00567485	0.00168712
58	C10	A R T K Q T A Rme2a K S pT G G K A P R K Q	H3 1-19	R8me2a	T11P			free	0.00567108	0.0277253	0.00154226	0.00308452	0.0166982	0.0110271	0.00231339	0.000771129	0.00499064	0.0040549	0.00797546	0.00368098	0.00452277	0.000467873	0.00582822	0.00214724
59	C11	A R T K Q T A Cit Kme1 S T G G K A P R K Q	H3 1-19	R8Citr	K9me1			free	0.00441084	0.0384373	0.00308452	0.00308452	0.0214241	0.0170132	0.00308452	0	0.0040549	0.0040549	0.0113497	0.00368098	0.0040549	0	0.00751534	0.00383436
60	C12	A R T K Q T A Cit Kme2 S T G G K A P R K Q	H3 1-19	R8Citr	K9me2			free	0.0063012	0.0396975	0.00277606	0.00308452	0.0229994	0.0166982	0.00293029	0.000154226	0	0.0062383	0.0095092	0.00398773	0.00311915	0.00311915	0.00674847	0.00276074
61	C13	A R T K Q T A Cit Kme3 S T G G K A P R K Q	H3 1-19	R8Citr	K9me3			free	0.0113422	0.0437933	0.00308452	0.00308452	0.0275677	0.0162256	0.00308452	0	0.00467873	0.00748596	0.0104294	0.00337423	0.00608235	0.00140362	0.00690184	0.00352761
62	C14	A R T K Q T A Cit Kac S T G G K A P R K Q	H3 1-19	R8Citr	K9ac			free	0.0516698	0.138941	0.00308452	0.00308452	0.0953056	0.0436358	0.00308452	0	0.00717405	0.0246413	0.00797546	0.000613497	0.0159077	0.00873362	0.00429448	0.00368098
63	C15	A R T K Q T A Cit K pS T G G K A P R K Q	H3 1-19	R8Citr	S10P			free	0.0031506	0.0330813	0.00123381	0.00308452	0.0181159	0.0149653	0.00215916	0.000925355	0.0040549	0.00779788	0.0095092	0.00398773	0.00592639	0.00187149	0.00674847	0.00276074
64	C16	A R T K Q T A Cit K S pT G G K A P R K Q	H3 1-19	R8Citr	T11P			free	0.00063012	0.0330813	0.00277606	0.00308452	0.0168557	0.0162256	0.00293029	0.000154226	0.00561447	0.00343107	0.00766871	0.000306748	0.00452277	0.0010917	0.00398773	0.00368098
65	C17	A R T K Q T A R Kme1 pS T G G K A P R K Q	H3 1-19	K9me1	S10P			free	0.00094518	0.0283554	0.00185071	0.00308452	0.0146503	0.0137051	0.00246761	0.000616903	0.00499064	0.00343107	0.00736196	0.000306748	0.00421085	0.000779788	0.00383436	0.00352761
66	C18	A R T K Q T A R Kme1 S pT G G K A P R K Q	H3 1-19	K9me1	T11P			free	0.00756144	0.0387524	0.00308452	0.00308452	0.0231569	0.0155955	0.00308452	0	0.00779788	0.00655022	0.00552147	0	0.00717405	0.00062383	0.00276074	0.00276074
67	C19	A R T K Q T A R Kme1 S T G G Kac A P R K Q	H3 1-19	K9me1	K14ac			free	0.0995589	0.225268	0.00215916	0.00400987	0.162413	0.0628544	0.00308452	0.000925355	0.0608235	0.154086	0.00797546	0.00429448	0.107455	0.0466313	0.00613497	0.00184049
68	C20	A R T K Q T A R Kme2 pS T G G K A P R K Q	H3 1-19	K9me2	S10P			free	0.00346566	0.0403277	0.00308452	0.00400987	0.0218967	0.018431	0.00354719	0.000462677	0.00467873	0.00779788	0.00460123	0	0.0062383	0.00155958	0.00230061	0.00230061
69	C21	A R T K Q T A R Kme2 S pT G G K A P R K Q	H3 1-19	K9me2	T11P			free	0.0113422	0.0677379	0.00308452	0.00308452	0.03954	0.0281979	0.00308452	0	0.00499064	0.00717405	0.00674847	0.00398773	0.00608235	0.0010917	0.0053681	0.00138037
70	C22	A R T K Q T A R Kme2 S T G G Kac A P R K Q	H3 1-19	K9me2	K14ac			free	0.141462	0.351292	0.00277606	0.00308452	0.246377	0.104915	0.00293029	0.000154226	0.0555209	0.152527	0.00582822	0.00920245	0.104024	0.0485028	0.00751534	0.00168712
71	C23	A R T K Q T A R Kme3 pS T G G K A P R K Q	H3 1-19	K9me3	S10P			free	0.00661626	0.0856963	0.00277606	0.00400987	0.0461563	0.03954	0.00339297	0.000616903	0.00779788	0.00998128	0.00398773	0.00552147	0.00888958	0.0010917	0.0047546	0.000766871
72	C24	A R T K Q T A R Kme3 S pT G G K A P R K Q	H3 1-19	K9me3	T11P			free	0.0015753	0.0875866	0.00308452	0.00339297	0.044581	0.0430057	0.00323874	0.000154226	0.0040549	0.00810979	0.00613497	0.00460123	0.00608235	0.00202745	0.0053681	0.000766871
73	D 1	A R T K Q T A R Kme3 S T G G Kac A P R K Q	H3 1-19	K9me3	K14ac			free	0.101449	0.125709	0.00801974	0.00308452	0.113579	0.0121298	0.00555213	0.00246761	0.0483468	0.0860886	0.0193252	0.00368098	0.0672177	0.0188709	0.0115031	0.00782209
74	D 2	A R T K Q T A R Kac pS T G G K A P R K Q	H3 1-19	K9ac	S10P			free	0.0185885	0.010397	0.00771129	0.00277606	0.0144928	0.00409578	0.00524368	0.00246761	0.0102932	0.00842171	0.0147239	0.00429448	0.00935745	0.000935745	0.0095092	0.00521472
75	D 3	A R T K Q T A R Kac S pT G G K A P R K Q	H3 1-19	K9ac	T11P			free	0.0280403	0.0173283	0.00462677	0.00308452	0.0226843	0.00535602	0.00385564	0.000771129	0.0137243	0.0106051	0.0180982	0.00337423	0.0121647	0.00155958	0.0107362	0.00736196
76	D 4	A R T K Q T A R Kac S T G G Kac A P R K Q	H3 1-19	K9ac	K14ac			free	0.163516	0.31506	0.00555213	0.00246761	0.239288	0.0757719	0.00400987	0.00154226	0.146288	0.275421	0.0153374	0.00276074	0.210855	0.0645664	0.00904908	0.00628834
77	D 5	A R T K Q T A R K pS pT G G K A P R K Q	H3 1-19	S10P	T11P			free	0.0179584	0.0154379	0.00400987	0.00308452	0.0166982	0.00126024	0.00354719	0.000462677	0.0124766	0.0137243	0.0141104	0.00306748	0.0131004	0.00062383	0.00858896	0.00552147
78	D 6	A R T K Q T A R K pS T G G Kac A P R K Q	H3 1-19	S10P	K14ac			free	0.0485192	0.094833	0.00308452	0.00308452	0.0716761	0.0231569	0.00308452	0	0.084529	0.159389	0.0088957	0.00153374	0.121959	0.0374298	0.00521472	0.00368098
79	D 7	A R T K Q T A R K S pT G G Kac A P R K Q	H3 1-19	T11P	K14ac			free	0.0491493	0.0768746	0.00308452	0.00215916	0.063012	0.0138626	0.00262184	0.000462677	0.0901435	0.165627	0.0104294	0.00184049	0.127885	0.0377417	0.00613497	0.00429448
80	D 8	A R T K Q T A Rme2s Kme1 pS T G G K A P R K Q	H3 1-19	R8me2s	K9me1	S10P		free	0.0148078	0.0299307	0.00339297	0.00215916	0.0223692	0.00756144	0.00277606	0.000616903	0.00873362	0.00810979	0.0113497	0.00306748	0.00842171	0.000311915	0.00720859	0.0041411
81	D 9	A R T K Q T A Rme2s Kme2 pS T G G K A P R K Q	H3 1-19	R8me2s	K9me2	S10P		free	0.00535602	0.0141777	0.00339297	0.00308452	0.00976686	0.00441084	0.00323874	0.000154226	0.00343107	0.00280724	0.0119632	0.00276074	0.00311915	0.000311915	0.00736196	0.00460123
82	D10	A R T K Q T A Rme2s Kme3 pS T G G K A P R K Q	H3 1-19	R8me2s	K9me3	S10P		free	0.00598614	0.0179584	0.00370142	0.00308452	0.0119723	0.00598614	0.00339297	0.000308452	0.00530256	0.00343107	0.0110429	0.00368098	0.00436681	0.000935745	0.00736196	0.00368098
83	D11	A R T K Q T A Rme2s Kac pS T G G K A P R K Q	H3 1-19	R8me2s	K9ac	S10P		free	0.0126024	0.0305608	0.00308452	0.00308452	0.0215816	0.00897921	0.00308452	0	0.00280724	0.0062383	0.0113497	0.00306748	0.00452277	0.00171553	0.00720859	0.0041411
84	D12	A R T K Q T A Rme2s Kme1 S pT G G K A P R K Q	H3 1-19	R8me2s	K9me1	T11P		free	0.0047259	0.0274102	0.00185071	0.000616903	0.0160681	0.0113422	0.00123381	0.000616903	0.00499064	0.00280724	0.0101227	0.00398773	0.00389894	0.0010917	0.00705521	0.00306748
85	D13	A R T K Q T A Rme2s Kme2 S pT G G K A P R K Q	H3 1-19	R8me2s	K9me2	T11P		free	0.00409578	0.0245747	0.00308452	0.00339297	0.0143352	0.0102394	0.00323874	0.000154226	0.00374298	0.0040549	0.0107362	0.00337423	0.00389894	0.000155958	0.00705521	0.00368098
86	D14	A R T K Q T A Rme2s Kme3 S pT G G K A P R K Q	H3 1-19	R8me2s	K9me3	T11P		free	0.010712	0.0327662	0.00308452	0.00185071	0.0217391	0.0110271	0.00246761	0.000616903	0.00436681	0.0040549	0.0110429	0.00245399	0.00421085	0.000155958	0.00674847	0.00429448
87	D15	A R T K Q T A Rme2s Kac S pT G G K A P R K Q	H3 1-19	R8me2s	K9ac	T11P		free	0.0151229	0.0482042	0.00431832	0.00308452	0.0316635	0.0165406	0.00370142	0.000616903	0.00561447	0.0040549	0.0101227	0.00368098	0.00483468	0.000779788	0.00690184	0.00322086
88	D16	A R T K Q T A Rme2a Kme1 pS T G G K A P R K Q	H3 1-19	R8me2a	K9me1	S10P		free	0.00063012	0.0280403	0.00277606	0.00185071	0.0143352	0.0137051	0.00231339	0.000462677	0.0040549	0.0040549	0.0107362	0.00214724	0.0040549	0	0.00644172	0.00429448
89	D17	A R T K Q T A Rme2a Kme2 pS T G G K A P R K Q	H3 1-19	R8me2a	K9me2	S10P		free	0.0047259	0.0343415	0.00277606	0.00647748	0.0195337	0.0148078	0.00462677	0.00185071	0.00436681	0.00249532	0.00797546	0.00398773	0.00343107	0.000935745	0.00598159	0.00199386
90	D18	A R T K Q T A Rme2a Kme3 pS T G G K A P R K Q	H3 1-19	R8me2a	K9me3	S10P		free	0.00441084	0.031506	0.00616903	0.00308452	0.0179584	0.0135476	0.00462677	0.00154226	0.0040549	0.00686213	0.00613497	0.00398773	0.00545851	0.00140362	0.00506135	0.00107362
91	D19	A R T K Q T A Rme2a Kac pS T G G K A P R K Q	H3 1-19	R8me2a	K9ac	S10P		free	0.0217391	0.0482042	0.00308452	0.00431832	0.0349716	0.0132325	0.00370142	0.000616903	0.00467873	0.010917	0.00797546	0.00368098	0.00779788	0.00311915	0.00582822	0.00214724
92	D20	A R T K Q T A Rme2a Kme1 S pT G G K A P R K Q	H3 1-19	R8me2a	K9me1	T11P		free	0.00850662	0.0396975	0.00339297	0.00308452	0.0241021	0.0155955	0.00323874	0.000154226	0.00374298	0.00499064	0.00766871	0.00337423	0.00436681	0.00062383	0.00552147	0.00214724
93	D21	A R T K Q T A Rme2a Kme2 S pT G G K A P R K Q	H3 1-19	R8me2a	K9me2	T11P		free	0.00724638	0.0485192	0.00308452	0.00277606	0.0278828	0.0206364	0.00293029	0.000154226	0.00592639	0.00810979	0.00674847	0.00490798	0.00701809	0.0010917	0.00582822	0.000920245
94	D22	A R T K Q T A Rme2a Kme3 S pT G G K A P R K Q	H3 1-19	R8me2a	K9me3	T11P		free	0.0116572	0.0519849	0.00308452	0.00400987	0.031821	0.0201638	0.00354719	0.000462677	0.00436681	0.00966937	0.00521472	0.00490798	0.00701809	0.00265128	0.00506135	0.000153374
95	D23	A R T K Q T A Rme2a Kac S pT G G K A P R K Q	H3 1-19	R8me2a	K9ac	T11P		free	0.0189036	0.106175	0.00308452	0.00308452	0.0625394	0.0436358	0.00308452	0	0.00717405	0.00530256	0.00460123	0.00460123	0.0062383	0.000935745	0.00460123	0
96	D24	A R T K Q T A Rme2a Kme1 pS pT G G K A P R K Q	H3 1-19	R8me2a	K9me1	S10P	T11P	free	0.0129175	0.0715186	0.00246761	0.00308452	0.042218	0.0293006	0.00277606	0.000308452	0.00374298	0.0062383	0.00245399	0.00398773	0.00499064	0.00124766	0.00322086	0.000766871
97	E 1	A R T K Q T A Rme2a Kme2 pS pT G G K A P R K Q	H3 1-19	R8me2a	K9me2	S10P	T11P	free	0.0255198	0.0166982	0.00555213	0.000925355	0.021109	0.00441084	0.00323874	0.00231339	0.00561447	0.00810979	0.0150307	0.00398773	0.00686213	0.00124766	0.0095092	0.00552147
98	E 2	A R T K Q T A Rme2a Kme3 pS pT G G K A P R K Q	H3 1-19	R8me2a	K9me3	S10P	T11P	free	0.02615	0.021109	0.00370142	0.00215916	0.0236295	0.00252048	0.00293029	0.000771129	0.00935745	0.0062383	0.0162577	0.00153374	0.00779788	0.00155958	0.0088957	0.00736196
99	E 3	A R T K Q T A Rme2a Kac pS pT G G K A P R K Q	H3 1-19	R8me2a	K9ac	S10P	T11P	free	0.0356018	0.021109	0.00462677	0.00277606	0.0283554	0.00724638	0.00370142	0.000925355	0.00842171	0.0121647	0.0196319	0.00368098	0.0102932	0.00187149	0.0116564	0.00797546
100	E 4	A Rme2s T Kme1 Q T A Rme2s K S T G G K A P R K Q	H3 1-19	R2me2s	K4me1	R8me2s		free	0.0321361	0.0277253	0.00555213	0.00215916	0.0299307	0.00220542	0.00385564	0.00169648	0.0162196	0.0202745	0.0303681	0.00766871	0.018247	0.00202745	0.0190184	0.0113497
101	E 5	A Rme2s T Kme2 Q T A Rme2s K S T G G K A P R K Q	H3 1-19	R2me2s	K4me2	R8me2s		free	0.0255198	0.0277253	0.00339297	0.00246761	0.0266226	0.00110271	0.00293029	0.000462677	0.01466	0.00810979	0.0273006	0.00797546	0.0113849	0.00327511	0.017638	0.00966258
102	E 6	A Rme2s T Kme3 Q T A Rme2s K S T G G K A P R K Q	H3 1-19	R2me2s	K4me3	R8me2s		free	0.0242596	0.0267801	0.00462677	0.00277606	0.0255198	0.00126024	0.00370142	0.000925355	0.0134124	0.0121647	0.0196319	0.00398773	0.0127885	0.00062383	0.0118098	0.00782209
103	E 7	A Rme2s T Kac Q T A Rme2s K S T G G K A P R K Q	H3 1-19	R2me2s	K4ac	R8me2s		free	0.0592313	0.0951481	0.00308452	0.00308452	0.0771897	0.0179584	0.00308452	0	0.0149719	0.010917	0.0174847	0.00797546	0.0129445	0.00202745	0.0127301	0.0047546
104	E 8	A Rme2a T Kme1 Q T A Rme2a K S T G G K A P R K Q	H3 1-19	R2me2a	K4me1	R8me2a		free	0.015753	0.0296156	0.00308452	0.00308452	0.0226843	0.00693132	0.00308452	0	0.0102932	0.00810979	0.0168712	0.00797546	0.0092015	0.0010917	0.0124233	0.00444785
105	E 9	A Rme2a T Kme2 Q T A Rme2a K S T G G K A P R K Q	H3 1-19	R2me2a	K4me2	R8me2a		free	0.0116572	0.0252048	0.00308452	0.00154226	0.018431	0.00677379	0.00231339	0.000771129	0.00779788	0.00467873	0.0153374	0.00398773	0.0062383	0.00155958	0.00966258	0.00567485
106	E10	A Rme2a T Kme3 Q T A Rme2a K S T G G K A P R K Q	H3 1-19	R2me2a	K4me3	R8me2a		free	0.0163831	0.0248897	0.00647748	0.00308452	0.0206364	0.00425331	0.004781	0.00169648	0.00436681	0.00280724	0.0196319	0.00490798	0.00358702	0.000779788	0.0122699	0.00736196
107	E11	A Rme2a T Kac Q T A Rme2a K S T G G K A P R K Q	H3 1-19	R2me2a	K4ac	R8me2a		free	0.0718336	0.12949	0.00277606	0.00308452	0.100662	0.028828	0.00293029	0.000154226	0.00655022	0.00436681	0.0159509	0.00429448	0.00545851	0.0010917	0.0101227	0.00582822
108	E12	A Rme2s T Kme1 Q T A R Kme1 S T G G K A P R K Q	H3 1-19	R2me2s	K4me1	K9me1		free	0.00882168	0.0252048	0.00308452	0.00246761	0.0170132	0.00819156	0.00277606	0.000308452	0.00810979	0.00374298	0.0168712	0.00644172	0.00592639	0.00218341	0.0116564	0.00521472
109	E13	A Rme2s T Kme2 Q T A R Kme1 S T G G K A P R K Q	H3 1-19	R2me2s	K4me2	K9me1		free	0.0129175	0.031506	0	0.00277606	0.0222117	0.00929427	0.00138803	0.00138803	0.00779788	0.00717405	0.0125767	0.00766871	0.00748596	0.000311915	0.0101227	0.00245399
110	E14	A Rme2s T Kme3 Q T A R Kme1 S T G G K A P R K Q	H3 1-19	R2me2s	K4me3	K9me1		free	0.00913674	0.0324512	0.00308452	0.00370142	0.0207939	0.0116572	0.00339297	0.000308452	0.0062383	0.00436681	0.0134969	0.00736196	0.00530256	0.000935745	0.0104294	0.00306748
111	E15	A Rme2s T Kac Q T A R Kme1 S T G G K A P R K Q	H3 1-19	R2me2s	K4ac	K9me1		free	0.0545054	0.116257	0.00431832	0.00215916	0.0853812	0.0308759	0.00323874	0.00107958	0.00499064	0.00810979	0.0128834	0.0107362	0.00655022	0.00155958	0.0118098	0.00107362
112	E16	A Rme2a T Kme1 Q T A R Kme2 S T G G K A P R K Q	H3 1-19	R2me2a	K4me1	K9me2		free	0.0129175	0.0308759	0.00308452	0.00277606	0.0218967	0.00897921	0.00293029	0.000154226	0.0062383	0.00686213	0.0138037	0.0119632	0.00655022	0.000311915	0.0128834	0.000920245
113	E17	A Rme2a T Kme2 Q T A R Kme2 S T G G K A P R K Q	H3 1-19	R2me2a	K4me2	K9me2		free	0.0063012	0.0324512	0.00277606	0.00308452	0.0193762	0.013075	0.00293029	0.000154226	0.00436681	0.00311915	0.0122699	0.00828221	0.00374298	0.00062383	0.0102761	0.00199386
114	E18	A Rme2a T Kme3 Q T A R Kme2 S T G G K A P R K Q	H3 1-19	R2me2a	K4me3	K9me2		free	0.0138626	0.0393825	0.00400987	0.00308452	0.0266226	0.0127599	0.00354719	0.000462677	0.0040549	0.00561447	0.0122699	0.00613497	0.00483468	0.000779788	0.00920245	0.00306748
115	E19	A Rme2a T Kac Q T A R Kme2 S T G G K A P R K Q	H3 1-19	R2me2a	K4ac	K9me2		free	0.148393	0.295211	0.00246761	0.00308452	0.221802	0.0734089	0.00277606	0.000308452	0.00904554	0.0149719	0.00981595	0.00368098	0.0120087	0.00296319	0.00674847	0.00306748
116	E20	A Rme2s T Kme1 Q T A R Kme3 S T G G K A P R K Q	H3 1-19	R2me2s	K4me1	K9me3		free	0.0113422	0.0497795	0.00308452	0.00308452	0.0305608	0.0192187	0.00308452	0	0.0040549	0.00436681	0.0147239	0.00644172	0.00421085	0.000155958	0.0105828	0.0041411
117	E21	A Rme2s T Kme2 Q T A R Kme3 S T G G K A P R K Q	H3 1-19	R2me2s	K4me2	K9me3		free	0.0078765	0.0453686	0.00308452	0.00308452	0.0266226	0.0187461	0.00308452	0	0.00374298	0.00374298	0.0128834	0.0116564	0.00374298	0	0.0122699	0.000613497
118	E22	A Rme2s T Kme3 Q T A R Kme3 S T G G K A P R K Q	H3 1-19	R2me2s	K4me3	K9me3		free	0.0151229	0.0374921	0.00339297	0.00308452	0.0263075	0.0111846	0.00323874	0.000154226	0.00280724	0.00436681	0.00858896	0.00797546	0.00358702	0.000779788	0.00828221	0.000306748
119	E23	A Rme2s T Kac Q T A R Kme3 S T G G K A P R K Q	H3 1-19	R2me2s	K4ac	K9me3		free	0.120038	0.281348	0.00308452	0.00215916	0.200693	0.0806553	0.00262184	0.000462677	0.00779788	0.0152838	0.00521472	0.00828221	0.0115409	0.00374298	0.00674847	0.00153374
120	E24	A Rme2a T Kme1 Q T A R Kac S T G G K A P R K Q	H3 1-19	R2me2a	K4me1	K9ac		free	0.0834909	0.299937	0.00277606	0.00308452	0.191714	0.108223	0.00293029	0.000154226	0.0243294	0.0517779	0.00398773	0.00552147	0.0380536	0.0137243	0.0047546	0.000766871
121	F 1	A Rme2a T Kme2 Q T A R Kac S T G G K A P R K Q	H3 1-19	R2me2a	K4me2	K9ac		free	0.0970384	0.112476	0.00709439	0.00308452	0.104757	0.00771897	0.00508945	0.00200494	0.0118528	0.022146	0.0119632	0.00276074	0.0169994	0.0051466	0.00736196	0.00460123
122	F 2	A Rme2a T Kme3 Q T A R Kac S T G G K A P R K Q	H3 1-19	R2me2a	K4me3	K9ac		free	0.0932577	0.10649	0.00616903	0.00308452	0.099874	0.00661626	0.00462677	0.00154226	0.00717405	0.0262009	0.0138037	0.00398773	0.0166875	0.00951341	0.0088957	0.00490798
123	F 3	A Rme2a T Kac Q T A R Kac S T G G K A P R K Q	H3 1-19	R2me2a	K4ac	K9ac		free	0.160996	0.252678	0.00431832	0.00308452	0.206837	0.0458412	0.00370142	0.000616903	0.018403	0.0573924	0.0165644	0.00398773	0.0378977	0.0194947	0.0102761	0.00628834
124	F 4	A R T Kme1 Q T A Rme2s Kme1 S T G G K A P R K Q	H3 1-19	K4me1	R8me2s	K9me1		free	0.0447385	0.0428481	0.00493522	0.000925355	0.0437933	0.00094518	0.00293029	0.00200494	0.0171553	0.0177792	0.0315951	0.00674847	0.0174672	0.000311915	0.0191718	0.0124233
125	F 5	A R T Kme2 Q T A Rme2s Kme1 S T G G K A P R K Q	H3 1-19	K4me2	R8me2s	K9me1		free	0.036862	0.0359168	0.00524368	0.00431832	0.0363894	0.00047259	0.004781	0.000462677	0.0205864	0.0143481	0.0279141	0.00797546	0.0174672	0.00311915	0.0179448	0.00996932
126	F 6	A R T Kme3 Q T A Rme2s Kme1 S T G G K A P R K Q	H3 1-19	K4me3	R8me2s	K9me1		free	0.0359168	0.0381222	0.00431832	0.00246761	0.0370195	0.00110271	0.00339297	0.000925355	0.0159077	0.0177792	0.0273006	0.00766871	0.0168434	0.000935745	0.0174847	0.00981595
127	F 7	A R T Kac Q T A Rme2s Kme1 S T G G K A P R K Q	H3 1-19	K4ac	R8me2s	K9me1		free	0.063012	0.10649	0.00308452	0.00308452	0.0847511	0.0217391	0.00308452	0	0.0174672	0.01466	0.0205521	0.00766871	0.0160636	0.00140362	0.0141104	0.00644172
128	F 8	A R T Kme1 Q T A Rme2a Kme1 S T G G K A P R K Q	H3 1-19	K4me1	R8me2a	K9me1		free	0.0277253	0.0327662	0.00277606	0.00277606	0.0302457	0.00252048	0.00277606	0	0.00998128	0.00904554	0.0144172	0.00797546	0.00951341	0.000467873	0.0111963	0.00322086
129	F 9	A R T Kme2 Q T A Rme2a Kme1 S T G G K A P R K Q	H3 1-19	K4me2	R8me2a	K9me1		free	0.0239445	0.0415879	0.00277606	0.00215916	0.0327662	0.00882168	0.00246761	0.000308452	0.010917	0.00935745	0.0180982	0.00797546	0.0101372	0.000779788	0.0130368	0.00506135
130	F10	A R T Kme3 Q T A Rme2a Kme1 S T G G K A P R K Q	H3 1-19	K4me3	R8me2a	K9me1		free	0.026465	0.0494644	0.00339297	0.00308452	0.0379647	0.0114997	0.00323874	0.000154226	0.00530256	0.00935745	0.0168712	0.00644172	0.00733001	0.00202745	0.0116564	0.00521472
131	F11	A R T Kac Q T A Rme2a Kme1 S T G G K A P R K Q	H3 1-19	K4ac	R8me2a	K9me1		free	0.0671077	0.116887	0.00308452	0.000925355	0.0919975	0.0248897	0.00200494	0.00107958	0.0131004	0.0112289	0.0177914	0.00766871	0.0121647	0.000935745	0.0127301	0.00506135
132	F12	A R T Kme1 Q T A Rme2s Kme2 S T G G K A P R K Q	H3 1-19	K4me1	R8me2s	K9me2		free	0.0223692	0.0378072	0.00277606	0.000616903	0.0300882	0.00771897	0.00169648	0.00107958	0.00842171	0.00904554	0.0223926	0.0104294	0.00873362	0.000311915	0.016411	0.00598159
133	F13	A R T Kme2 Q T A Rme2s Kme2 S T G G K A P R K Q	H3 1-19	K4me2	R8me2s	K9me2		free	0.0135476	0.0305608	0.00308452	0.00308452	0.0220542	0.00850662	0.00308452	0	0.00998128	0.00810979	0.0177914	0.0095092	0.00904554	0.000935745	0.0136503	0.0041411
134	F14	A R T Kme3 Q T A Rme2s Kme2 S T G G K A P R K Q	H3 1-19	K4me3	R8me2s	K9me2		free	0.0173283	0.0308759	0.00308452	0.00246761	0.0241021	0.00677379	0.00277606	0.000308452	0.00810979	0.00467873	0.0159509	0.0088957	0.00639426	0.00171553	0.0124233	0.00352761
135	F15	A R T Kac Q T A Rme2s Kme2 S T G G K A P R K Q	H3 1-19	K4ac	R8me2s	K9me2		free	0.0611216	0.150914	0.00339297	0.00246761	0.106018	0.044896	0.00293029	0.000462677	0.010917	0.0118528	0.0128834	0.00490798	0.0113849	0.000467873	0.0088957	0.00398773
136	F16	A R T Kme1 Q T A Rme2a Kme2 S T G G K A P R K Q	H3 1-19	K4me1	R8me2a	K9me2		free	0.0154379	0.031506	0.00277606	0.00308452	0.023472	0.00803403	0.00293029	0.000154226	0.0040549	0.00842171	0.0144172	0.0131902	0.0062383	0.00218341	0.0138037	0.000613497
137	F17	A R T Kme2 Q T A Rme2a Kme2 S T G G K A P R K Q	H3 1-19	K4me2	R8me2a	K9me2		free	0.00693132	0.0286704	0.00308452	0.00308452	0.0178009	0.0108696	0.00308452	0	0.00810979	0.00655022	0.0125767	0.00552147	0.00733001	0.000779788	0.00904908	0.00352761
138	F18	A R T Kme3 Q T A Rme2a Kme2 S T G G K A P R K Q	H3 1-19	K4me3	R8me2a	K9me2		free	0.0185885	0.0305608	0.00277606	0.00431832	0.0245747	0.00598614	0.00354719	0.000771129	0.00748596	0.0062383	0.0116564	0.00828221	0.00686213	0.00062383	0.00996932	0.00168712
139	F19	A R T Kac Q T A Rme2a Kme2 S T G G K A P R K Q	H3 1-19	K4ac	R8me2a	K9me2		free	0.100504	0.213296	0.00308452	0.00154226	0.1569	0.0563957	0.00231339	0.000771129	0.00935745	0.0168434	0.00858896	0.00766871	0.0131004	0.00374298	0.00812883	0.000460123
140	F20	A R T Kme1 Q T A Rme2s Kme3 S T G G K A P R K Q	H3 1-19	K4me1	R8me2s	K9me3		free	0.0110271	0.0340265	0.00370142	0.00308452	0.0225268	0.0114997	0.00339297	0.000308452	0.0040549	0.00561447	0.0147239	0.0095092	0.00483468	0.000779788	0.0121166	0.00260736
141	F21	A R T Kme2 Q T A Rme2s Kme3 S T G G K A P R K Q	H3 1-19	K4me2	R8me2s	K9me3		free	0.00882168	0.0409578	0.00493522	0.00370142	0.0248897	0.0160681	0.00431832	0.000616903	0.00530256	0.00280724	0.0138037	0.0122699	0.0040549	0.00124766	0.0130368	0.000766871
142	F22	A R T Kme3 Q T A Rme2s Kme3 S T G G K A P R K Q	H3 1-19	K4me3	R8me2s	K9me3		free	0.0135476	0.0415879	0.00431832	0.00555213	0.0275677	0.0140202	0.00493522	0.000616903	0.00499064	0.00686213	0.0095092	0.0104294	0.00592639	0.000935745	0.00996932	0.000460123
143	F23	A R T Kac Q T A Rme2s Kme3 S T G G K A P R K Q	H3 1-19	K4ac	R8me2s	K9me3		free	0.0964083	0.208255	0.00308452	0.00339297	0.152331	0.0559231	0.00323874	0.000154226	0.00810979	0.0112289	0.00858896	0.00828221	0.00966937	0.00155958	0.00843558	0.000153374
144	F24	A R T Kme1 Q T A Rme2a Kme3 S T G G K A P R K Q	H3 1-19	K4me1	R8me2a	K9me3		free	0.00283554	0.0689981	0.00246761	0.00647748	0.0359168	0.0330813	0.00447255	0.00200494	0.00717405	0.0040549	0.00521472	0.0107362	0.00561447	0.00155958	0.00797546	0.00276074
145	G 1	A R T Kme2 Q T A Rme2a Kme3 S T G G K A P R K Q	H3 1-19	K4me2	R8me2a	K9me3		free	0.02615	0.0176434	0.00678593	0.00246761	0.0218967	0.00425331	0.00462677	0.00215916	0.00499064	0.00655022	0.0184049	0.00582822	0.00577043	0.000779788	0.0121166	0.00628834
146	G 2	A R T Kme3 Q T A Rme2a Kme3 S T G G K A P R K Q	H3 1-19	K4me3	R8me2a	K9me3		free	0.031821	0.0236295	0.00832819	0.00308452	0.0277253	0.00409578	0.00570635	0.00262184	0.00873362	0.00717405	0.0180982	0.00828221	0.00795384	0.000779788	0.0131902	0.00490798
147	G 3	A R T Kac Q T A Rme2a Kme3 S T G G K A P R K Q	H3 1-19	K4ac	R8me2a	K9me3		free	0.126024	0.157215	0.00678593	0.00308452	0.141619	0.0155955	0.00493522	0.00185071	0.0137243	0.0190268	0.0174847	0.00613497	0.0163755	0.00265128	0.0118098	0.00567485
148	G 4	A R T Kme1 Q T A Rme2s Kac S T G G K A P R K Q	H3 1-19	K4me1	R8me2s	K9ac		free	0.161626	0.203844	0.00709439	0.00308452	0.182735	0.021109	0.00508945	0.00200494	0.11884	0.151903	0.0217791	0.00582822	0.135371	0.0165315	0.0138037	0.00797546
149	G 5	A R T Kme2 Q T A Rme2s Kac S T G G K A P R K Q	H3 1-19	K4me2	R8me2s	K9ac		free	0.114682	0.208255	0.00339297	0.000308452	0.161468	0.0467864	0.00185071	0.00154226	0.0998128	0.160948	0.0202454	0.00613497	0.130381	0.0305677	0.0131902	0.00705521
150	G 6	A R T Kme3 Q T A Rme2s Kac S T G G K A P R K Q	H3 1-19	K4me3	R8me2s	K9ac		free	0.118463	0.18494	0.00246761	0.00246761	0.151701	0.0332388	0.00246761	0	0.0786026	0.141921	0.0174847	0.00368098	0.110262	0.0316594	0.0105828	0.00690184
151	G 7	A R T Kac Q T A Rme2s Kac S T G G K A P R K Q	H3 1-19	K4ac	R8me2s	K9ac		free	0.116887	0.247952	0.00555213	0.00308452	0.18242	0.0655324	0.00431832	0.00123381	0.118216	0.224267	0.0174847	0.00398773	0.171241	0.0530256	0.0107362	0.00674847
152	G 8	A R T Kme1 Q T A Rme2a Kac S T G G K A P R K Q	H3 1-19	K4me1	R8me2a	K9ac		free	0.0913674	0.181159	0.00308452	0.00277606	0.136263	0.044896	0.00293029	0.000154226	0.0296319	0.0701809	0.0147239	0.00368098	0.0499064	0.0202745	0.00920245	0.00552147
153	G 9	A R T Kme2 Q T A Rme2a Kac S T G G K A P R K Q	H3 1-19	K4me2	R8me2a	K9ac		free	0.0853812	0.198173	0.00308452	0.00308452	0.141777	0.0563957	0.00308452	0	0.036806	0.0823456	0.0134969	0.00368098	0.0595758	0.0227698	0.00858896	0.00490798
154	G10	A R T Kme3 Q T A Rme2a Kac S T G G K A P R K Q	H3 1-19	K4me3	R8me2a	K9ac		free	0.0853812	0.174228	0.00308452	0.00154226	0.129805	0.0444234	0.00231339	0.000771129	0.025889	0.0658141	0.0122699	0.00122699	0.0458515	0.0199626	0.00674847	0.00552147
155	G11	A R T Kac Q T A Rme2a Kac S T G G K A P R K Q	H3 1-19	K4ac	R8me2a	K9ac		free	0.160996	0.300567	0.00277606	0.00185071	0.230781	0.0697858	0.00231339	0.000462677	0.0670618	0.127261	0.0119632	0.00398773	0.0971616	0.0300998	0.00797546	0.00398773
156	G12	A Rme2s T Kme1 Q T A Rme2s Kme1 S T G G K A P R K Q	H3 1-19	R2me2s	K4me1	R8me2s	K9me1	free	0.0378072	0.0412728	0.00308452	0.00308452	0.03954	0.00173283	0.00308452	0	0.0165315	0.00966937	0.0193252	0.0088957	0.0131004	0.00343107	0.0141104	0.00521472
157	G13	A Rme2s T Kme2 Q T A Rme2s Kme1 S T G G K A P R K Q	H3 1-19	R2me2s	K4me2	R8me2s	K9me1	free	0.0305608	0.0371771	0.00308452	0.00308452	0.0338689	0.00330813	0.00308452	0	0.0162196	0.0102932	0.0168712	0.0088957	0.0132564	0.00296319	0.0128834	0.00398773
158	G14	A Rme2s T Kme3 Q T A Rme2s Kme1 S T G G K A P R K Q	H3 1-19	R2me2s	K4me3	R8me2s	K9me1	free	0.0362319	0.0387524	0.00339297	0.00123381	0.0374921	0.00126024	0.00231339	0.00107958	0.0162196	0.0102932	0.0177914	0.00828221	0.0132564	0.00296319	0.0130368	0.0047546
159	G15	A Rme2s T Kac Q T A Rme2s Kme1 S T G G K A P R K Q	H3 1-19	R2me2s	K4ac	R8me2s	K9me1	free	0.0636421	0.103655	0.00308452	0.00308452	0.0836484	0.0200063	0.00308452	0	0.0187149	0.0162196	0.0171779	0.0088957	0.0174672	0.00124766	0.0130368	0.0041411
160	G16	A Rme2a T Kme1 Q T A Rme2s Kme1 S T G G K A P R K Q	H3 1-19	R2me2a	K4me1	R8me2s	K9me1	free	0.031506	0.0441084	0.00308452	0.00308452	0.0378072	0.0063012	0.00308452	0	0.0134124	0.0121647	0.0147239	0.00705521	0.0127885	0.00062383	0.0108896	0.00383436
161	G17	A Rme2a T Kme2 Q T A Rme2s Kme1 S T G G K A P R K Q	H3 1-19	R2me2a	K4me2	R8me2s	K9me1	free	0.0255198	0.0450536	0.00308452	0.00339297	0.0352867	0.00976686	0.00323874	0.000154226	0.0155958	0.00966937	0.0147239	0.00981595	0.0126326	0.00296319	0.0122699	0.00245399
162	G18	A Rme2a T Kme3 Q T A Rme2s Kme1 S T G G K A P R K Q	H3 1-19	R2me2a	K4me3	R8me2s	K9me1	free	0.0321361	0.0488343	0.00555213	0.00215916	0.0404852	0.00834909	0.00385564	0.00169648	0.0159077	0.00966937	0.0147239	0.0101227	0.0127885	0.00311915	0.0124233	0.00230061
163	G19	A Rme2a T Kac Q T A Rme2s Kme1 S T G G K A P R K Q	H3 1-19	R2me2a	K4ac	R8me2s	K9me1	free	0.0674228	0.122873	0.00308452	0.00308452	0.0951481	0.0277253	0.00308452	0	0.0162196	0.0152838	0.0150307	0.00521472	0.0157517	0.000467873	0.0101227	0.00490798
164	G20	A Rme2s T Kme1 Q T A Rme2s Kme2 S T G G K A P R K Q	H3 1-19	R2me2s	K4me1	R8me2s	K9me2	free	0.0198488	0.0384373	0.00277606	0.00308452	0.029143	0.00929427	0.00293029	0.000154226	0.00810979	0.00842171	0.0138037	0.0110429	0.00826575	0.000155958	0.0124233	0.00138037
165	G21	A Rme2s T Kme2 Q T A Rme2s Kme2 S T G G K A P R K Q	H3 1-19	R2me2s	K4me2	R8me2s	K9me2	free	0.0119723	0.0362319	0.00370142	0.00308452	0.0241021	0.0121298	0.00339297	0.000308452	0.00717405	0.00436681	0.0119632	0.0122699	0.00577043	0.00140362	0.0121166	0.000153374
166	G22	A Rme2s T Kme3 Q T A Rme2s Kme2 S T G G K A P R K Q	H3 1-19	R2me2s	K4me3	R8me2s	K9me2	free	0.0132325	0.0381222	0.00308452	0.00370142	0.0256774	0.0124449	0.00339297	0.000308452	0.00436681	0.00810979	0.0101227	0.0101227	0.0062383	0.00187149	0.0101227	0
167	G23	A Rme2s T Kac Q T A Rme2s Kme2 S T G G K A P R K Q	H3 1-19	R2me2s	K4ac	R8me2s	K9me2	free	0.0860113	0.189036	0.00400987	0.00555213	0.137524	0.0515123	0.004781	0.000771129	0.0121647	0.01466	0.0088957	0.0113497	0.0134124	0.00124766	0.0101227	0.00122699
168	G24	A Rme2a T Kme1 Q T A Rme2s Kme2 S T G G K A P R K Q	H3 1-19	R2me2a	K4me1	R8me2s	K9me2	free	0.00850662	0.0674228	0.00246761	0.00308452	0.0379647	0.0294581	0.00277606	0.000308452	0.00467873	0.0040549	0.00920245	0.0107362	0.00436681	0.000311915	0.00996932	0.000766871
169	H 1	A Rme2a T Kme2 Q T A Rme2s Kme2 S T G G K A P R K Q	H3 1-19	R2me2a	K4me2	R8me2s	K9me2	free	0.0245747	0.0170132	0.00987045	0.00308452	0.0207939	0.00378072	0.00647748	0.00339297	0.00686213	0.00686213	0.0177914	0.00797546	0.00686213	0	0.0128834	0.00490798
170	H 2	A Rme2a T Kme3 Q T A Rme2s Kme2 S T G G K A P R K Q	H3 1-19	R2me2a	K4me3	R8me2s	K9me2	free	0.0283554	0.0242596	0.00925355	0.00308452	0.0263075	0.00204789	0.00616903	0.00308452	0.0131004	0.00655022	0.0171779	0.00797546	0.00982533	0.00327511	0.0125767	0.00460123
171	H 3	A Rme2a T Kac Q T A Rme2s Kme2 S T G G K A P R K Q	H3 1-19	R2me2a	K4ac	R8me2s	K9me2	free	0.10397	0.131065	0.00709439	0.00215916	0.117517	0.0135476	0.00462677	0.00246761	0.0131004	0.0124766	0.0162577	0.00797546	0.0127885	0.000311915	0.0121166	0.0041411
172	H 4	A Rme2s T Kme1 Q T A Rme2s Kme3 S T G G K A P R K Q	H3 1-19	R2me2s	K4me1	R8me2s	K9me3	free	0.031506	0.0236295	0.00555213	0.00123381	0.0275677	0.00393825	0.00339297	0.00215916	0.01466	0.0162196	0.0245399	0.00736196	0.0154398	0.000779788	0.0159509	0.00858896
173	H 5	A Rme2s T Kme2 Q T A Rme2s Kme3 S T G G K A P R K Q	H3 1-19	R2me2s	K4me2	R8me2s	K9me3	free	0.0296156	0.0327662	0.00678593	0.00370142	0.0311909	0.0015753	0.00524368	0.00154226	0.0174672	0.0131004	0.0291411	0.0101227	0.0152838	0.00218341	0.0196319	0.0095092
174	H 6	A Rme2s T Kme3 Q T A Rme2s Kme3 S T G G K A P R K Q	H3 1-19	R2me2s	K4me3	R8me2s	K9me3	free	0.0283554	0.0245747	0.00709439	0.00308452	0.026465	0.00189036	0.00508945	0.00200494	0.0159077	0.0124766	0.0226994	0.00797546	0.0141921	0.00171553	0.0153374	0.00736196
175	H 7	A Rme2s T Kac Q T A Rme2s Kme3 S T G G K A P R K Q	H3 1-19	R2me2s	K4ac	R8me2s	K9me3	free	0.0853812	0.121613	0.00524368	0.00308452	0.103497	0.0181159	0.0041641	0.00107958	0.0227698	0.0237056	0.0266871	0.00705521	0.0232377	0.000467873	0.0168712	0.00981595
176	H 8	A Rme2a T Kme1 Q T A Rme2s Kme3 S T G G K A P R K Q	H3 1-19	R2me2a	K4me1	R8me2s	K9me3	free	0.0220542	0.02615	0.00308452	0.00277606	0.0241021	0.00204789	0.00293029	0.000154226	0.00966937	0.00810979	0.0193252	0.00644172	0.00888958	0.000779788	0.0128834	0.00644172
177	H 9	A Rme2a T Kme2 Q T A Rme2s Kme3 S T G G K A P R K Q	H3 1-19	R2me2a	K4me2	R8me2s	K9me3	free	0.0195337	0.026465	0.00431832	0.00308452	0.0229994	0.00346566	0.00370142	0.000616903	0.0137243	0.00904554	0.0199386	0.00674847	0.0113849	0.00233936	0.0133436	0.00659509
178	H10	A Rme2a T Kme3 Q T A Rme2s Kme3 S T G G K A P R K Q	H3 1-19	R2me2a	K4me3	R8me2s	K9me3	free	0.0311909	0.0293006	0.00370142	0.00277606	0.0302457	0.00094518	0.00323874	0.000462677	0.00842171	0.00810979	0.0171779	0.00674847	0.00826575	0.000155958	0.0119632	0.00521472
179	H11	A Rme2a T Kac Q T A Rme2s Kme3 S T G G K A P R K Q	H3 1-19	R2me2a	K4ac	R8me2s	K9me3	free	0.109326	0.201953	0.00308452	0.00215916	0.15564	0.0463138	0.00262184	0.000462677	0.018403	0.0196507	0.0174847	0.00736196	0.0190268	0.00062383	0.0124233	0.00506135
180	H12	A Rme2s T Kme1 Q T A Rme2s Kac S T G G K A P R K Q	H3 1-19	R2me2s	K4me1	R8me2s	K9ac	free	0.139256	0.228733	0.00277606	0.00215916	0.183995	0.0447385	0.00246761	0.000308452	0.095446	0.123518	0.0153374	0.00552147	0.109482	0.0140362	0.0104294	0.00490798
181	H13	A Rme2s T Kme2 Q T A Rme2s Kac S T G G K A P R K Q	H3 1-19	R2me2s	K4me2	R8me2s	K9ac	free	0.137681	0.227473	0.00370142	0	0.182577	0.044896	0.00185071	0.00185071	0.088272	0.115409	0.0144172	0.00613497	0.10184	0.0135683	0.0102761	0.0041411
182	H14	A Rme2s T Kme3 Q T A Rme2s Kac S T G G K A P R K Q	H3 1-19	R2me2s	K4me3	R8me2s	K9ac	free	0.112791	0.232199	0.00308452	0.00154226	0.172495	0.0597038	0.00231339	0.000771129	0.0917031	0.105427	0.0141104	0.00306748	0.0985652	0.00686213	0.00858896	0.00552147
183	H15	A Rme2s T Kac Q T A Rme2s Kac S T G G K A P R K Q	H3 1-19	R2me2s	K4ac	R8me2s	K9ac	free	0.155009	0.282294	0.00308452	0.000925355	0.218652	0.0636421	0.00200494	0.00107958	0.115721	0.193075	0.0125767	0.00398773	0.154398	0.0386775	0.00828221	0.00429448
184	H16	A Rme2a T Kme1 Q T A Rme2s Kac S T G G K A P R K Q	H3 1-19	R2me2a	K4me1	R8me2s	K9ac	free	0.100189	0.201323	0.00308452	0.00308452	0.150756	0.0505671	0.00308452	0	0.0630069	0.0820337	0.0116564	0.00644172	0.0725203	0.00951341	0.00904908	0.00260736
185	H17	A Rme2a T Kme2 Q T A Rme2s Kac S T G G K A P R K Q	H3 1-19	R2me2a	K4me2	R8me2s	K9ac	free	0.116887	0.21172	0.00215916	0.00215916	0.164304	0.0474165	0.00215916	0	0.0745477	0.0792264	0.00797546	0.00398773	0.0768871	0.00233936	0.00598159	0.00199386
186	H18	A Rme2a T Kme3 Q T A Rme2s Kac S T G G K A P R K Q	H3 1-19	R2me2a	K4me3	R8me2s	K9ac	free	0.109011	0.212035	0.00308452	0.00123381	0.160523	0.0515123	0.00215916	0.000925355	0.0605115	0.10262	0.0088957	0.00521472	0.0815658	0.0210543	0.00705521	0.00184049
187	H19	A Rme2a T Kac Q T A Rme2s Kac S T G G K A P R K Q	H3 1-19	R2me2a	K4ac	R8me2s	K9ac	free	0.151544	0.33995	0.00185071	0.00123381	0.245747	0.0942029	0.00154226	0.000308452	0.0879601	0.171865	0.00920245	0.00368098	0.129913	0.0419526	0.00644172	0.00276074
188	H20	A Rme2s T Kme1 Q T A Rme2a Kme1 S T G G K A P R K Q	H3 1-19	R2me2s	K4me1	R8me2a	K9me1	free	0.0311909	0.0488343	0.00308452	0.00308452	0.0400126	0.00882168	0.00308452	0	0.00966937	0.00873362	0.0107362	0.00858896	0.0092015	0.000467873	0.00966258	0.00107362
189	H21	A Rme2s T Kme2 Q T A Rme2a Kme1 S T G G K A P R K Q	H3 1-19	R2me2s	K4me2	R8me2a	K9me1	free	0.021109	0.0447385	0.00339297	0.00308452	0.0329238	0.0118147	0.00323874	0.000154226	0.00592639	0.00873362	0.00981595	0.00981595	0.00733001	0.00140362	0.00981595	0
190	H22	A Rme2s T Kme3 Q T A Rme2a Kme1 S T G G K A P R K Q	H3 1-19	R2me2s	K4me3	R8me2a	K9me1	free	0.0248897	0.0447385	0.00308452	0.00308452	0.0348141	0.00992439	0.00308452	0	0.00717405	0.010917	0.0101227	0.00766871	0.00904554	0.00187149	0.0088957	0.00122699
191	H23	A Rme2s T Kac Q T A Rme2a Kme1 S T G G K A P R K Q	H3 1-19	R2me2s	K4ac	R8me2a	K9me1	free	0.0768746	0.15627	0.00246761	0.00370142	0.116572	0.0396975	0.00308452	0.000616903	0.0112289	0.0102932	0.0101227	0.00828221	0.0107611	0.000467873	0.00920245	0.000920245
192	H24	A Rme2a T Kme1 Q T A Rme2a Kme1 S T G G K A P R K Q	H3 1-19	R2me2a	K4me1	R8me2a	K9me1	free	0.0192187	0.0592313	0.00246761	0.00308452	0.039225	0.0200063	0.00277606	0.000308452	0.00717405	0.00935745	0.00644172	0.00797546	0.00826575	0.0010917	0.00720859	0.000766871
193	I 1	A Rme2a T Kme2 Q T A Rme2a Kme1 S T G G K A P R K Q	H3 1-19	R2me2a	K4me2	R8me2a	K9me1	free	0.021109	0.0160681	0.00925355	0.00246761	0.0185885	0.00252048	0.00586058	0.00339297	0.00779788	0.00561447	0.0162577	0.00490798	0.00670618	0.0010917	0.0105828	0.00567485
194	I 2	A Rme2a T Kme3 Q T A Rme2a Kme1 S T G G K A P R K Q	H3 1-19	R2me2a	K4me3	R8me2a	K9me1	free	0.0296156	0.0201638	0.00616903	0.00123381	0.0248897	0.0047259	0.00370142	0.00246761	0.0134124	0.00904554	0.0159509	0.00644172	0.0112289	0.00218341	0.0111963	0.0047546
195	I 3	A Rme2a T Kac Q T A Rme2a Kme1 S T G G K A P R K Q	H3 1-19	R2me2a	K4ac	R8me2a	K9me1	free	0.0816005	0.0797101	0.00462677	0.00277606	0.0806553	0.00094518	0.00370142	0.000925355	0.0162196	0.010917	0.0171779	0.00766871	0.0135683	0.00265128	0.0124233	0.0047546
196	I 4	A Rme2s T Kme1 Q T A Rme2a Kme2 S T G G K A P R K Q	H3 1-19	R2me2s	K4me1	R8me2a	K9me2	free	0.026465	0.0173283	0.00431832	0.00308452	0.0218967	0.00456837	0.00370142	0.000616903	0.0155958	0.00748596	0.0257669	0.00981595	0.0115409	0.0040549	0.0177914	0.00797546
197	I 5	A Rme2s T Kme2 Q T A Rme2a Kme2 S T G G K A P R K Q	H3 1-19	R2me2s	K4me2	R8me2a	K9me2	free	0.0220542	0.0214241	0.00493522	0.00308452	0.0217391	0.00031506	0.00400987	0.000925355	0.0124766	0.00873362	0.0260736	0.00766871	0.0106051	0.00187149	0.0168712	0.00920245
198	I 6	A Rme2s T Kme3 Q T A Rme2a Kme2 S T G G K A P R K Q	H3 1-19	R2me2s	K4me3	R8me2a	K9me2	free	0.021109	0.0236295	0.00678593	0.00400987	0.0223692	0.00126024	0.0053979	0.00138803	0.00998128	0.00530256	0.0187117	0.00797546	0.00764192	0.00233936	0.0133436	0.0053681
199	I 7	A Rme2s T Kac Q T A Rme2a Kme2 S T G G K A P R K Q	H3 1-19	R2me2s	K4ac	R8me2a	K9me2	free	0.0819156	0.160996	0.00647748	0.00308452	0.121456	0.03954	0.004781	0.00169648	0.0174672	0.0149719	0.0233129	0.00490798	0.0162196	0.00124766	0.0141104	0.00920245
200	I 8	A Rme2a T Kme1 Q T A Rme2a Kme2 S T G G K A P R K Q	H3 1-19	R2me2a	K4me1	R8me2a	K9me2	free	0.0144928	0.0166982	0.00431832	0.00308452	0.0155955	0.00110271	0.00370142	0.000616903	0.01466	0.00655022	0.0239264	0.00644172	0.0106051	0.0040549	0.015184	0.00874233
201	I 9	A Rme2a T Kme2 Q T A Rme2a Kme2 S T G G K A P R K Q	H3 1-19	R2me2a	K4me2	R8me2a	K9me2	free	0.0122873	0.0226843	0.00308452	0.00277606	0.0174858	0.00519849	0.00293029	0.000154226	0.0149719	0.00935745	0.0230061	0.00797546	0.0121647	0.00280724	0.0154908	0.00751534
202	I10	A Rme2a T Kme3 Q T A Rme2a Kme2 S T G G K A P R K Q	H3 1-19	R2me2a	K4me3	R8me2a	K9me2	free	0.0182735	0.0245747	0.00493522	0.00308452	0.0214241	0.0031506	0.00400987	0.000925355	0.0152838	0.00748596	0.0150307	0.00613497	0.0113849	0.00389894	0.0105828	0.00444785
203	I11	A Rme2a T Kac Q T A Rme2a Kme2 S T G G K A P R K Q	H3 1-19	R2me2a	K4ac	R8me2a	K9me2	free	0.10775	0.18494	0.00308452	0.00277606	0.146345	0.0385948	0.00293029	0.000154226	0.0199626	0.0137243	0.0180982	0.00674847	0.0168434	0.00311915	0.0124233	0.00567485
204	I12	A Rme2s T Kme1 Q T A Rme2a Kme3 S T G G K A P R K Q	H3 1-19	R2me2s	K4me1	R8me2a	K9me3	free	0.0274102	0.0359168	0.00308452	0.00308452	0.0316635	0.00425331	0.00308452	0	0.0171553	0.010917	0.0153374	0.00705521	0.0140362	0.00311915	0.0111963	0.0041411
205	I13	A Rme2s T Kme2 Q T A Rme2a Kme3 S T G G K A P R K Q	H3 1-19	R2me2s	K4me2	R8me2a	K9me3	free	0.0296156	0.036862	0.00462677	0.00308452	0.0332388	0.00362319	0.00385564	0.000771129	0.0240175	0.0121647	0.0159509	0.00613497	0.0180911	0.00592639	0.0110429	0.00490798
206	I14	A Rme2s T Kme3 Q T A Rme2a Kme3 S T G G K A P R K Q	H3 1-19	R2me2s	K4me3	R8me2a	K9me3	free	0.0387524	0.0428481	0.00400987	0.00308452	0.0408002	0.00204789	0.00354719	0.000462677	0.0277604	0.0149719	0.0119632	0.00398773	0.0213662	0.00639426	0.00797546	0.00398773
207	I15	A Rme2s T Kac Q T A Rme2a Kme3 S T G G K A P R K Q	H3 1-19	R2me2s	K4ac	R8me2a	K9me3	free	0.10397	0.188091	0.00308452	0.00308452	0.14603	0.0420605	0.00308452	0	0.0299439	0.0299439	0.0125767	0.00398773	0.0299439	0	0.00828221	0.00429448
208	I16	A Rme2a T Kme1 Q T A Rme2a Kme3 S T G G K A P R K Q	H3 1-19	R2me2a	K4me1	R8me2a	K9me3	free	0.0359168	0.0482042	0.00616903	0.00339297	0.0420605	0.00614367	0.004781	0.00138803	0.0243294	0.0180911	0.0153374	0.0088957	0.0212102	0.00311915	0.0121166	0.00322086
209	I17	A Rme2a T Kme2 Q T A Rme2a Kme3 S T G G K A P R K Q	H3 1-19	R2me2a	K4me2	R8me2a	K9me3	free	0.0296156	0.0463138	0.00308452	0.00431832	0.0379647	0.00834909	0.00370142	0.000616903	0.0227698	0.0152838	0.0101227	0.00398773	0.0190268	0.00374298	0.00705521	0.00306748
210	I18	A Rme2a T Kme3 Q T A Rme2a Kme3 S T G G K A P R K Q	H3 1-19	R2me2a	K4me3	R8me2a	K9me3	free	0.0437933	0.0554505	0.00339297	0.00400987	0.0496219	0.00582861	0.00370142	0.000308452	0.0246413	0.0230817	0.0107362	0.00736196	0.0238615	0.000779788	0.00904908	0.00168712
211	I19	A Rme2a T Kac Q T A Rme2a Kme3 S T G G K A P R K Q	H3 1-19	R2me2a	K4ac	R8me2a	K9me3	free	0.130435	0.241021	0.00308452	0.00339297	0.185728	0.055293	0.00323874	0.000154226	0.018403	0.0277604	0.0134969	0.00766871	0.0230817	0.00467873	0.0105828	0.00291411
212	I20	A Rme2s T Kme1 Q T A Rme2a Kac S T G G K A P R K Q	H3 1-19	R2me2s	K4me1	R8me2a	K9ac	free	0.0800252	0.192502	0.00308452	0.000616903	0.136263	0.0562382	0.00185071	0.00123381	0.0230817	0.0536494	0.0088957	0.00766871	0.0383656	0.0152838	0.00828221	0.000613497
213	I21	A Rme2s T Kme2 Q T A Rme2a Kac S T G G K A P R K Q	H3 1-19	R2me2s	K4me2	R8me2a	K9ac	free	0.0828607	0.216761	0.00370142	0.00308452	0.149811	0.0669502	0.00339297	0.000308452	0.0152838	0.0608235	0.00858896	0.00460123	0.0380536	0.0227698	0.00659509	0.00199386
214	I22	A Rme2s T Kme3 Q T A Rme2a Kac S T G G K A P R K Q	H3 1-19	R2me2s	K4me3	R8me2a	K9ac	free	0.10649	0.240076	0.00308452	0.00308452	0.173283	0.0667927	0.00308452	0	0.025577	0.0767311	0.00797546	0.00398773	0.0511541	0.025577	0.00598159	0.00199386
215	I23	A Rme2s T Kac Q T A Rme2a Kac S T G G K A P R K Q	H3 1-19	R2me2s	K4ac	R8me2a	K9ac	free	0.145873	0.313169	0.00308452	0.00308452	0.229521	0.0836484	0.00308452	0	0.0683094	0.13194	0.00766871	0.00521472	0.100125	0.0318153	0.00644172	0.00122699
216	I24	A Rme2a T Kme1 Q T A Rme2a Kac S T G G K A P R K Q	H3 1-19	R2me2a	K4me1	R8me2a	K9ac	free	0.110586	0.304033	0.00308452	0.00493522	0.207309	0.0967234	0.00400987	0.000925355	0.0268247	0.101061	0.00766871	0.00582822	0.0639426	0.0371179	0.00674847	0.000920245
217	J 1	A Rme2a T Kme2 Q T A Rme2a Kac S T G G K A P R K Q	H3 1-19	R2me2a	K4me2	R8me2a	K9ac	free	0.078765	0.0960933	0.00771129	0.00215916	0.0874291	0.00866415	0.00493522	0.00277606	0.0374298	0.0389894	0.0119632	0.00521472	0.0382096	0.000779788	0.00858896	0.00337423
218	J 2	A Rme2a T Kme3 Q T A Rme2a Kac S T G G K A P R K Q	H3 1-19	R2me2a	K4me3	R8me2a	K9ac	free	0.0812854	0.094833	0.00709439	0.000308452	0.0880592	0.00677379	0.00370142	0.00339297	0.0346226	0.0424205	0.0110429	0.00521472	0.0385215	0.00389894	0.00812883	0.00291411
219	J 3	A Rme2a T Kac Q T A Rme2a Kac S T G G K A P R K Q	H3 1-19	R2me2a	K4ac	R8me2a	K9ac	free	0.150599	0.176749	0.00524368	0.00215916	0.163674	0.013075	0.00370142	0.00154226	0.0960699	0.0948222	0.0110429	0.00521472	0.095446	0.00062383	0.00812883	0.00291411
220	J 4	A R K S T G G K A P R K Q L A T K A A R	H3 7-26	unmod				acetylated	0.0239445	0.0170132	0.00431832	0.00215916	0.0204789	0.00346566	0.00323874	0.00107958	0.0168434	0.00966937	0.0184049	0.00736196	0.0132564	0.00358702	0.0128834	0.00552147
221	J 5	A R K S T G G Kac A P R K Q L A T K A A R	H3 7-26	K14ac				acetylated	0.0403277	0.0601764	0.00308452	0.000925355	0.050252	0.00992439	0.00200494	0.00107958	0.0162196	0.00966937	0.0199386	0.00828221	0.0129445	0.00327511	0.0141104	0.00582822
222	J 6	A R K pS T G G Kac A P R K Q L A T K A A R	H3 7-26	K14ac	S10P			acetylated	0.0289855	0.0488343	0.00431832	0.00185071	0.0389099	0.00992439	0.00308452	0.00123381	0.0143481	0.0121647	0.0156442	0.00552147	0.0132564	0.0010917	0.0105828	0.00506135
223	J 7	A R K S pT G G Kac A P R K Q L A T K A A R	H3 7-26	K14ac	T11P			acetylated	0.0248897	0.057971	0.00339297	0.00246761	0.0414304	0.0165406	0.00293029	0.000462677	0.0155958	0.0102932	0.0193252	0.00766871	0.0129445	0.00265128	0.0134969	0.00582822
224	J 8	A R K S T G G K A P Rme2s K Q L A T K A A R	H3 7-26	R17me2s				acetylated	0.0170132	0.0340265	0.00308452	0.00308452	0.0255198	0.00850662	0.00308452	0	0.0212102	0.0124766	0.0251534	0.0116564	0.0168434	0.00436681	0.0184049	0.00674847
225	J 9	A R K S T G G K A P Rme2a K Q L A T K A A R	H3 7-26	R17me2a				acetylated	0.0195337	0.0267801	0.00339297	0.00308452	0.0231569	0.00362319	0.00323874	0.000154226	0.0118528	0.00873362	0.0184049	0.0101227	0.0102932	0.00155958	0.0142638	0.0041411
226	J10	A R K S T G G K A P Cit K Q L A T K A A R	H3 7-26	R17Citr				acetylated	0.021109	0.0289855	0.00277606	0.00154226	0.0250473	0.00393825	0.00215916	0.000616903	0.0152838	0.010917	0.0131902	0.00460123	0.0131004	0.00218341	0.0088957	0.00429448
227	J11	A R K S T G G K A P R Kac Q L A T K A A R	H3 7-26	K18ac				acetylated	0.0976686	0.251733	0.00339297	0.000925355	0.174701	0.0770321	0.00215916	0.00123381	0.0717405	0.0898316	0.0150307	0.00460123	0.080786	0.00904554	0.00981595	0.00521472
228	J12	A R K S T G G Kac A P Rme2s K Q L A T K A A R	H3 7-26	K14ac	R17me2s			acetylated	0.0412728	0.0768746	0.00308452	0.00308452	0.0590737	0.0178009	0.00308452	0	0.0233936	0.0202745	0.0184049	0.00674847	0.0218341	0.00155958	0.0125767	0.00582822
229	J13	A R K S T G G Kac A P Rme2a K Q L A T K A A R	H3 7-26	K14ac	R17me2a			acetylated	0.0337114	0.0793951	0.00185071	0.000308452	0.0565532	0.0228418	0.00107958	0.000771129	0.0274485	0.0202745	0.0156442	0.00490798	0.0238615	0.00358702	0.0102761	0.0053681
230	J14	A R K S T G G Kac A P R Kac Q L A T K A A R	H3 7-26	K14ac	K18ac			acetylated	0.116887	0.261185	0.00308452	0.00339297	0.189036	0.0721487	0.00323874	0.000154226	0.113225	0.103868	0.0116564	0.00368098	0.108546	0.00467873	0.00766871	0.00398773
231	J15	A R K S T G G K A P Rme2s Kac Q L A T K A A R	H3 7-26	R17me2s	K18ac			acetylated	0.136421	0.260554	0.00308452	0.00308452	0.198488	0.0620668	0.00308452	0	0.0789145	0.12539	0.0116564	0.0088957	0.102152	0.0232377	0.0102761	0.00138037
232	J16	A R K S T G G K A P Rme2a Kac Q L A T K A A R	H3 7-26	R17me2a	K18ac			acetylated	0.121298	0.245117	0.00308452	0.00370142	0.183207	0.0619093	0.00339297	0.000308452	0.0832813	0.115097	0.0119632	0.00398773	0.099189	0.0159077	0.00797546	0.00398773
233	J17	A R K S T G G K A P Cit Kac Q L A T K A A R	H3 7-26	R17Citr	K18ac			acetylated	0.0838059	0.211405	0.00308452	0.00308452	0.147606	0.0637996	0.00308452	0	0.0577043	0.0854647	0.00828221	0.00184049	0.0715845	0.0138802	0.00506135	0.00322086
234	J18	A R K S T G G Kac A P Rme2s Kac Q L A T K A A R	H3 7-26	K14ac	R17me2s	K18ac		acetylated	0.144928	0.235035	0.00370142	0.00246761	0.189981	0.0450536	0.00308452	0.000616903	0.16282	0.218341	0.00797546	0.00306748	0.19058	0.0277604	0.00552147	0.00245399
235	J19	A R K S T G G Kac A P Rme2a Kac Q L A T K A A R	H3 7-26	K14ac	R17me2a	K18ac		acetylated	0.142092	0.311594	0.00308452	0.00277606	0.226843	0.0847511	0.00293029	0.000154226	0.10917	0.197754	0.00613497	0.00613497	0.153462	0.0442919	0.00613497	0
236	J20	P R K Q L A T K A A R K S A P A T G G	H3 16-35	unmod				acetylated	0.0201638	0.0516698	0.00308452	0.00308452	0.0359168	0.015753	0.00308452	0	0.0118528	0.0124766	0.0134969	0.00797546	0.0121647	0.000311915	0.0107362	0.00276074
237	J21	P R K Q L A T K A A Rme2s K S A P A T G G	H3 16-35	R26me2s				acetylated	0.015753	0.0551355	0.00308452	0.00277606	0.0354442	0.0196912	0.00293029	0.000154226	0.0106051	0.0124766	0.0159509	0.0159509	0.0115409	0.000935745	0.0159509	0
238	J22	P R K Q L A T K A A Rme2a K S A P A T G G	H3 16-35	R26me2a				acetylated	0.0166982	0.0608065	0.00215916	0.00308452	0.0387524	0.0220542	0.00262184	0.000462677	0.00810979	0.00966937	0.0104294	0.00766871	0.00888958	0.000779788	0.00904908	0.00138037
239	J23	P R K Q L A T K A A Cit K S A P A T G G	H3 16-35	R26Citr				acetylated	0.00724638	0.0135476	0.00154226	0.00308452	0.010397	0.0031506	0.00231339	0.000771129	0.00935745	0.0121647	0.00736196	0.00552147	0.0107611	0.00140362	0.00644172	0.000920245
240	J24	P R K Q L A T K A A R Kme1 S A P A T G G	H3 16-35	K27me1				acetylated	0.0132325	0.0923125	0.00308452	0.00431832	0.0527725	0.03954	0.00370142	0.000616903	0.00717405	0.00935745	0.0110429	0.0128834	0.00826575	0.0010917	0.0119632	0.000920245
241	K 1	P R K Q L A T K A A R Kme2 S A P A T G G	H3 16-35	K27me2				acetylated	0.021109	0.010397	0.00863664	0.00370142	0.015753	0.00535602	0.00616903	0.00246761	0.0121647	0.0115409	0.0174847	0.0088957	0.0118528	0.000311915	0.0131902	0.00429448
242	K 2	P R K Q L A T K A A R Kme3 S A P A T G G	H3 16-35	K27me3				acetylated	0.0195337	0.00882168	0.0089451	0.00493522	0.0141777	0.00535602	0.00694016	0.00200494	0.022146	0.0121647	0.0138037	0.00644172	0.0171553	0.00499064	0.0101227	0.00368098
243	K 3	P R K Q L A T K A A R Kac S A P A T G G	H3 16-35	K27ac				acetylated	0.0333963	0.0463138	0.00678593	0.00339297	0.0398551	0.00645873	0.00508945	0.00169648	0.109794	0.0938865	0.0088957	0.00429448	0.10184	0.00795384	0.00659509	0.00230061
244	K 4	P R K Q L A T K A A R K pS A P A T G G	H3 16-35	S28P				acetylated	0.0132325	0.00756144	0.00678593	0.00308452	0.010397	0.00283554	0.00493522	0.00185071	0.0218341	0.0121647	0.0104294	0.00398773	0.0169994	0.00483468	0.00720859	0.00322086
245	K 5	P R K Q L A T K A A Rme2s Kme1 S A P A T G G	H3 16-35	R26me2s	K27me1			acetylated	0.0229994	0.0229994	0.00370142	0.00308452	0.0229994	0	0.00339297	0.000308452	0.018403	0.0112289	0.0260736	0.0125767	0.014816	0.00358702	0.0193252	0.00674847
246	K 6	P R K Q L A T K A A Rme2s Kme2 S A P A T G G	H3 16-35	R26me2s	K27me2			acetylated	0.0141777	0.0170132	0.00308452	0.00308452	0.0155955	0.00141777	0.00308452	0	0.0159077	0.00842171	0.0171779	0.00644172	0.0121647	0.00374298	0.0118098	0.0053681
247	K 7	P R K Q L A T K A A Rme2s Kme3 S A P A T G G	H3 16-35	R26me2s	K27me3			acetylated	0.0113422	0.0170132	0.00586058	0.00308452	0.0141777	0.00283554	0.00447255	0.00138803	0.0162196	0.0115409	0.0180982	0.00736196	0.0138802	0.00233936	0.0127301	0.0053681
248	K 8	P R K Q L A T K A A Rme2s Kac S A P A T G G	H3 16-35	R26me2s	K27ac			acetylated	0.0204789	0.0494644	0.00308452	0.00277606	0.0349716	0.0144928	0.00293029	0.000154226	0.119463	0.178415	0.0122699	0.000920245	0.148939	0.029476	0.00659509	0.00567485
249	K 9	P R K Q L A T K A A Rme2s K pS A P A T G G	H3 16-35	R26me2s	S28P			acetylated	0.0129175	0.00756144	0.00308452	0.00339297	0.0102394	0.00267801	0.00323874	0.000154226	0.0230817	0.0124766	0.0113497	0.00398773	0.0177792	0.00530256	0.00766871	0.00368098
250	K10	P R K Q L A T K A A Rme2a Kme1 S A P A T G G	H3 16-35	R26me2a	K27me1			acetylated	0.0217391	0.0223692	0.00339297	0.00339297	0.0220542	0.00031506	0.00339297	0	0.025577	0.0102932	0.0220859	0.00858896	0.0179351	0.00764192	0.0153374	0.00674847
251	K11	P R K Q L A T K A A Rme2a Kme2 S A P A T G G	H3 16-35	R26me2a	K27me2			acetylated	0.0299307	0.0296156	0.00524368	0.000616903	0.0297732	0.00015753	0.00293029	0.00231339	0.0277604	0.0159077	0.0147239	0.00736196	0.0218341	0.00592639	0.0110429	0.00368098
252	K12	P R K Q L A T K A A Rme2a Kme3 S A P A T G G	H3 16-35	R26me2a	K27me3			acetylated	0.021109	0.0176434	0.0089451	0.00370142	0.0193762	0.00173283	0.00632326	0.00262184	0.0286962	0.0121647	0.0095092	0.00398773	0.0204304	0.00826575	0.00674847	0.00276074
253	K13	P R K Q L A T K A A Rme2a Kac S A P A T G G	H3 16-35	R26me2a	K27ac			acetylated	0.0258349	0.0327662	0.00308452	0.000925355	0.0293006	0.00346566	0.00200494	0.00107958	0.0913911	0.100749	0.00858896	0.00184049	0.0960699	0.00467873	0.00521472	0.00337423
254	K14	P R K Q L A T K A A Rme2a K pS A P A T G G	H3 16-35	R26me2a	S28P			acetylated	0.0214241	0.0170132	0.00308452	0.00308452	0.0192187	0.00220542	0.00308452	0	0.0299439	0.0149719	0.00705521	0.00276074	0.0224579	0.00748596	0.00490798	0.00214724
255	K15	P R K Q L A T K A A Cit Kme1 S A P A T G G	H3 16-35	R26Citr	K27me1			acetylated	0.0270951	0.0236295	0.00154226	0.00308452	0.0253623	0.00173283	0.00231339	0.000771129	0.0333749	0.0193387	0.00490798	0.00276074	0.0263568	0.00701809	0.00383436	0.00107362
256	K16	P R K Q L A T K A A Cit Kme2 S A P A T G G	H3 16-35	R26Citr	K27me2			acetylated	0.0305608	0.026465	0.00308452	0.00308452	0.0285129	0.00204789	0.00308452	0	0.0346226	0.0193387	0.00490798	0.00368098	0.0269807	0.00764192	0.00429448	0.000613497
257	K17	P R K Q L A T K A A Cit Kme3 S A P A T G G	H3 16-35	R26Citr	K27me3			acetylated	0.0242596	0.0280403	0.00308452	0.00308452	0.02615	0.00189036	0.00308452	0	0.0296319	0.0190268	0.00674847	0.00153374	0.0243294	0.00530256	0.0041411	0.00260736
258	K18	P R K Q L A T K A A Cit K pS A P A T G G	H3 16-35	R26Citr	S28P			acetylated	0.0217391	0.0239445	0.00246761	0.00308452	0.0228418	0.00110271	0.00277606	0.000308452	0.033063	0.0193387	0.00828221	0.00368098	0.0262009	0.00686213	0.00598159	0.00230061
259	K19	P R K Q L A T K A A R Kme1 pS A P A T G G	H3 16-35	K27me1	S28P			acetylated	0.0144928	0.0173283	0.00308452	0.00246761	0.0159105	0.00141777	0.00277606	0.000308452	0.0212102	0.0202745	0.00797546	0.00368098	0.0207424	0.000467873	0.00582822	0.00214724
260	K20	P R K Q L A T K A A R Kme2 pS A P A T G G	H3 16-35	K27me2	S28P			acetylated	0.00882168	0.00850662	0.00215916	0.00524368	0.00866415	0.00015753	0.00370142	0.00154226	0.0121647	0.00904554	0.00797546	0.00398773	0.0106051	0.00155958	0.00598159	0.00199386
261	K21	P R K Q L A T K A A R Kme3 pS A P A T G G	H3 16-35	K27me3	S28P			acetylated	0.0031506	0.0047259	0.00308452	0.00308452	0.00393825	0.00078765	0.00308452	0	0.0118528	0.00873362	0.00797546	0.00398773	0.0102932	0.00155958	0.00598159	0.00199386
262	K22	P R K Q L A T K A A R Kac pS A P A T G G	H3 16-35	K27ac	S28P			acetylated	0.00189036	0.0100819	0.00308452	0.00370142	0.00598614	0.00409578	0.00339297	0.000308452	0.00935745	0.00904554	0.00736196	0.00429448	0.0092015	0.000155958	0.00582822	0.00153374
263	K23	P R K Q L A T K A A Rme2s Kme1 pS A P A T G G	H3 16-35	R26me2s	K27me1	S28P		acetylated	0.0094518	0.00976686	0.00308452	0.00308452	0.00960933	0.00015753	0.00308452	0	0.0121647	0.0155958	0.00552147	0.00398773	0.0138802	0.00171553	0.0047546	0.000766871
264	K24	P R K Q L A T K A A Rme2s Kme2 pS A P A T G G	H3 16-35	R26me2s	K27me2	S28P		acetylated	0.00504096	0.010397	0.00246761	0.00493522	0.00771897	0.00267801	0.00370142	0.00123381	0.0106051	0.00904554	0.00582822	0.00736196	0.00982533	0.000779788	0.00659509	0.000766871
265	L 1	P R K Q L A T K A A Rme2s Kme3 pS A P A T G G	H3 16-35	R26me2s	K27me3	S28P		acetylated	0.0100819	0.0047259	0.00832819	0.00308452	0.00740391	0.00267801	0.00570635	0.00262184	0.01466	0.0112289	0.0113497	0.00521472	0.0129445	0.00171553	0.00828221	0.00306748
266	L 2	P R K Q L A T K A A Rme2s Kac pS A P A T G G	H3 16-35	R26me2s	K27ac	S28P		acetylated	0.0110271	0.0078765	0.00709439	0.00308452	0.0094518	0.0015753	0.00508945	0.00200494	0.025577	0.01466	0.0116564	0.00429448	0.0201185	0.00545851	0.00797546	0.00368098
267	L 3	P R K Q L A T K A A Rme2a Kme1 pS A P A T G G	H3 16-35	R26me2a	K27me1	S28P		acetylated	0.0289855	0.0195337	0.00832819	0.00154226	0.0242596	0.0047259	0.00493522	0.00339297	0.0436681	0.0336868	0.0119632	0.00398773	0.0386775	0.00499064	0.00797546	0.00398773
268	L 4	P R K Q L A T K A A Rme2a Kme2 pS A P A T G G	H3 16-35	R26me2a	K27me2	S28P		acetylated	0.0305608	0.0170132	0.00308452	0.00308452	0.023787	0.00677379	0.00308452	0	0.0389894	0.0277604	0.0119632	0.00398773	0.0333749	0.00561447	0.00797546	0.00398773
269	L 5	P R K Q L A T K A A Rme2a Kme3 pS A P A T G G	H3 16-35	R26me2a	K27me3	S28P		acetylated	0.0270951	0.0148078	0.00555213	0.00308452	0.0209515	0.00614367	0.00431832	0.00123381	0.0343107	0.018403	0.0113497	0.00306748	0.0263568	0.00795384	0.00720859	0.0041411
270	L 6	P R K Q L A T K A A Rme2a Kac pS A P A T G G	H3 16-35	R26me2a	K27ac	S28P		acetylated	0.0236295	0.015753	0.00339297	0.00215916	0.0196912	0.00393825	0.00277606	0.000616903	0.0302558	0.0190268	0.0119632	0.00306748	0.0246413	0.00561447	0.00751534	0.00444785
271	L 7	R K S A P A T G G V K K P H R Y R P G	H3 26-45	unmod				acetylated	0.0166982	0.0214241	0.00370142	0.00370142	0.0190611	0.00236295	0.00370142	0	0.0274485	0.0127885	0.0159509	0.00368098	0.0201185	0.00733001	0.00981595	0.00613497
272	L 8	R K S A P A T G G V Kme1 K P H R Y R P G	H3 26-45	K36me1				acetylated	0.0198488	0.0189036	0.00308452	0.00308452	0.0193762	0.00047259	0.00308452	0	0.0252651	0.018403	0.0119632	0.00398773	0.0218341	0.00343107	0.00797546	0.00398773
273	L 9	R K S A P A T G G V Kme2 K P H R Y R P G	H3 26-45	K36me2				acetylated	0.0258349	0.0346566	0.00709439	0.00308452	0.0302457	0.00441084	0.00508945	0.00200494	0.0389894	0.0224579	0.0131902	0.00460123	0.0307236	0.00826575	0.0088957	0.00429448
274	L10	R K S A P A T G G V Kme3 K P H R Y R P G	H3 26-45	K36me3				acetylated	0.0302457	0.0352867	0.00431832	0.00308452	0.0327662	0.00252048	0.00370142	0.000616903	0.0442919	0.025889	0.0131902	0.00398773	0.0350905	0.0092015	0.00858896	0.00460123
275	L11	R K S A P A T G G V Kac K P H R Y R P G	H3 26-45	K36ac				acetylated	0.0901071	0.13075	0.00493522	0.00462677	0.110428	0.0203214	0.004781	0.000154226	0.0733001	0.0467873	0.0125767	0.00398773	0.0600437	0.0132564	0.00828221	0.00429448
276	L12	S G R G K G G K G L G K G G A K R H R	H4 1-19	unmod				free	0.0522999	0.0412728	0.00308452	0.00308452	0.0467864	0.00551355	0.00308452	0	0.0630069	0.0396132	0.0088957	0.00398773	0.05131	0.0116968	0.00644172	0.00245399
277	L13	pS G R G K G G K G L G K G G A K R H R	H4 1-19	S1P				free	0.041903	0.0384373	0.00339297	0.00215916	0.0401701	0.00173283	0.00277606	0.000616903	0.0555209	0.036806	0.00613497	0.00306748	0.0461634	0.00935745	0.00460123	0.00153374
278	L14	S G Rme2s G K G G K G L G K G G A K R H R	H4 1-19	R3me2s				free	0.0390674	0.0330813	0.00215916	0.00246761	0.0360744	0.00299307	0.00231339	0.000154226	0.0595758	0.0321273	0.00766871	0.00368098	0.0458515	0.0137243	0.00567485	0.00199386
279	L15	S G Rme2a G K G G K G L G K G G A K R H R	H4 1-19	R3me2a				free	0.0557656	0.047259	0.00400987	0.00370142	0.0515123	0.00425331	0.00385564	0.000154226	0.0676856	0.0389894	0.00674847	0.00398773	0.0533375	0.0143481	0.0053681	0.00138037
280	L16	S G R G Kac G G K G L G K G G A K R H R	H4 1-19	K5ac				free	0.0721487	0.112476	0.00308452	0.00339297	0.0923125	0.0201638	0.00323874	0.000154226	0.0963818	0.0745477	0.00521472	0.00398773	0.0854647	0.010917	0.00460123	0.000613497
281	L17	S G R G K G G Kac G L G K G G A K R H R	H4 1-19	K8ac				free	0.0806553	0.133585	0.00308452	0.00308452	0.10712	0.026465	0.00308452	0	0.077355	0.0711167	0.00797546	0.00337423	0.0742358	0.00311915	0.00567485	0.00230061
282	L18	S G R G K G G K G L G Kac G G A K R H R	H4 1-19	K12ac				free	0.0563957	0.124134	0.00308452	0.00308452	0.0902646	0.0338689	0.00308452	0	0.0464754	0.0520898	0.0095092	0.00398773	0.0492826	0.00280724	0.00674847	0.00276074
283	L19	S G R G K G G K G L G K G G A Kac R H R	H4 1-19	K16ac				free	0.0207939	0.0491493	0.00308452	0.00308452	0.0349716	0.0141777	0.00308452	0	0.0218341	0.0137243	0.0113497	0.00398773	0.0177792	0.0040549	0.00766871	0.00368098
284	L20	pS G Rme2s G K G G K G L G K G G A K R H R	H4 1-19	S1P	R3me2s			free	0.010712	0.015753	0.00308452	0.00431832	0.0132325	0.00252048	0.00370142	0.000616903	0.0124766	0.00935745	0.00828221	0.00398773	0.010917	0.00155958	0.00613497	0.00214724
285	L21	pS G Rme2a G K G G K G L G K G G A K R H R	H4 1-19	S1P	R3me2a			free	0.0100819	0.0119723	0.00431832	0.00524368	0.0110271	0.00094518	0.004781	0.000462677	0.0115409	0.0106051	0.00920245	0.00552147	0.011073	0.000467873	0.00736196	0.00184049
286	L22	pS G R G Kac G G K G L G K G G A K R H R	H4 1-19	S1P	K5ac			free	0.0214241	0.0860113	0.00308452	0.00308452	0.0537177	0.0322936	0.00308452	0	0.0283843	0.0739239	0.00797546	0.00429448	0.0511541	0.0227698	0.00613497	0.00184049
287	L23	S G Rme2s G Kac G G K G L G K G G A K R H R	H4 1-19	R3me2s	K5ac			free	0.042218	0.186515	0.00616903	0.00339297	0.114367	0.0721487	0.004781	0.00138803	0.0524017	0.104803	0.00766871	0.00613497	0.0786026	0.0262009	0.00690184	0.000766871
288	L24	S G Rme2s G K G G Kac G L G K G G A K R H R	H4 1-19	R3me2s	K8ac			free	0.0441084	0.18368	0.00308452	0.00339297	0.113894	0.0697858	0.00323874	0.000154226	0.0212102	0.0642545	0.00705521	0.00736196	0.0427324	0.0215221	0.00720859	0.000153374
289	M 1	S G Rme2a G Kac G G K G L G K G G A K R H R	H4 1-19	R3me2a	K5ac			free	0.0400126	0.0141777	0.00709439	0.00277606	0.0270951	0.0129175	0.00493522	0.00215916	0.0474111	0.0464754	0.0144172	0.00521472	0.0469432	0.000467873	0.00981595	0.00460123
290	M 2	S G Rme2a G K G G Kac G L G K G G A K R H R	H4 1-19	R3me2a	K8ac			free	0.0507246	0.0551355	0.00740284	0.00308452	0.0529301	0.00220542	0.00524368	0.00215916	0.0502183	0.0427324	0.0131902	0.00490798	0.0464754	0.00374298	0.00904908	0.0041411
291	M 3	S G R G Kac G G Kac G L G K G G A K R H R	H4 1-19	K5ac	K8ac			free	0.121928	0.18242	0.00678593	0.00308452	0.152174	0.0302457	0.00493522	0.00185071	0.233001	0.273861	0.0119632	0.00398773	0.253431	0.0204304	0.00797546	0.00398773
292	M 4	S G R G K G G Kac G L G Kac G G A K R H R	H4 1-19	K8ac	K12ac			free	0.114997	0.176434	0.00616903	0.00308452	0.145715	0.0307183	0.00462677	0.00154226	0.198378	0.237991	0.0104294	0.00429448	0.218185	0.0198066	0.00736196	0.00306748
293	M 5	S G R G K G G Kac G L G K G G A Kac R H R	H4 1-19	K8ac	K16ac			free	0.084121	0.118147	0.00616903	0.00215916	0.101134	0.0170132	0.0041641	0.00200494	0.105427	0.130381	0.0113497	0.00490798	0.117904	0.0124766	0.00812883	0.00322086
294	M 6	S G R G K G G K G L G Kac G G A Kac R H R	H4 1-19	K12ac	K16ac			free	0.10649	0.214241	0.00400987	0.000308452	0.160365	0.0538752	0.00215916	0.00185071	0.144729	0.210231	0.0119632	0.00337423	0.17748	0.0327511	0.00766871	0.00429448
295	M 7	pS G Rme2s G Kac G G K G L G K G G A K R H R	H4 1-19	S1P	R3me2s	K5ac		free	0.0384373	0.07908	0.00308452	0	0.0587587	0.0203214	0.00154226	0.00154226	0.0695571	0.0904554	0.0110429	0.00398773	0.0800062	0.0104492	0.00751534	0.00352761
296	M 8	pS G Rme2a G Kac G G K G L G K G G A K R H R	H4 1-19	S1P	R3me2a	K5ac		free	0.0346566	0.068368	0.00308452	0.00308452	0.0515123	0.0168557	0.00308452	0	0.05864	0.0708047	0.0088957	0.00398773	0.0647224	0.00608235	0.00644172	0.00245399
297	M 9	S G Rme2s G Kac G G Kac G L G K G G A K R H R	H4 1-19	R3me2s	K5ac	K8ac		free	0.094518	0.258979	0.00308452	0.00215916	0.176749	0.0822306	0.00262184	0.000462677	0.172177	0.223331	0.0107362	0.00306748	0.197754	0.025577	0.00690184	0.00383436
298	M10	S G Rme2a G Kac G G Kac G L G K G G A K R H R	H4 1-19	R3me2a	K5ac	K8ac		free	0.0762445	0.191556	0.00308452	0.00308452	0.1339	0.057656	0.00308452	0	0.18247	0.201185	0.0119632	0.00368098	0.191828	0.00935745	0.00782209	0.0041411
299	M11	S G R G Kac G G Kac G L G Kac G G A K R H R	H4 1-19	K5ac	K8ac	K12ac		free	0.190926	0.445495	0.00493522	0.00308452	0.31821	0.127284	0.00400987	0.000925355	0.321585	0.480349	0.00920245	0.00337423	0.400967	0.0793824	0.00628834	0.00291411
300	M12	S G R G K G G Kac G L G Kac G G A Kac R H R	H4 1-19	K8ac	K12ac	K16ac		free	0.239761	0.601764	0.00431832	0.00493522	0.420762	0.181002	0.00462677	0.000308452	0.322208	0.419526	0.0107362	0.00368098	0.370867	0.0486588	0.00720859	0.00352761
301	M13	pS G Rme2s G Kac G G Kac G L G K G G A K R H R	H4 1-19	S1P	R3me2s	K5ac	K8ac	free	0.129175	0.338689	0.00308452	0.00308452	0.233932	0.104757	0.00308452	0	0.257642	0.297255	0.0113497	0.00429448	0.277449	0.0198066	0.00782209	0.00352761
302	M14	pS G Rme2a G Kac G G Kac G L G K G G A K R H R	H4 1-19	S1P	R3me2a	K5ac	K8ac	free	0.136736	0.285759	0.00462677	0.00308452	0.211248	0.0745117	0.00385564	0.000771129	0.248284	0.279788	0.0101227	0.00398773	0.264036	0.0157517	0.00705521	0.00306748
303	M15	S G Rme2s G Kac G G Kac G L G Kac G G A K R H R	H4 1-19	R3me2s	K5ac	K8ac	K12ac	free	0.205734	0.505356	0.00400987	0.00339297	0.355545	0.149811	0.00370142	0.000308452	0.362445	0.437929	0.0107362	0.00398773	0.400187	0.0377417	0.00736196	0.00337423
304	M16	S G Rme2a G Kac G G Kac G L G Kac G G A K R H R	H4 1-19	R3me2a	K5ac	K8ac	K12ac	free	0.241021	0.578765	0.00678593	0.00431832	0.409893	0.168872	0.00555213	0.00123381	0.387711	0.471616	0.0113497	0.00460123	0.429663	0.0419526	0.00797546	0.00337423
305	M17	S G R G Kac G G Kac G L G Kac G G A Kac R H R	H4 1-19	K5ac	K8ac	K12ac	K16ac	free	0.271897	0.598299	0.0237508	0.0185071	0.435098	0.163201	0.0211289	0.00262184	0.503743	0.754835	0.00828221	0.00429448	0.629289	0.125546	0.00628834	0.00199386
306	M18	G K G G A K R H R K V L R D N I Q G I T	H4 11-30	unmod				acetylated	0.0356018	0.0589162	0.00771129	0.00709439	0.047259	0.0116572	0.00740284	0.000308452	0.0508422	0.033063	0.0150307	0.0107362	0.0419526	0.00888958	0.0128834	0.00214724
307	M19	G Kac G G A K R H R K V L R D N I Q G I T	H4 11-30	K12ac				acetylated	0.073724	0.127914	0.00647748	0.00709439	0.100819	0.0270951	0.00678593	0.000308452	0.0639426	0.0711167	0.0144172	0.00674847	0.0675296	0.00358702	0.0105828	0.00383436
308	M20	G K G G A Kac R H R K V L R D N I Q G I T	H4 11-30	K16ac				acetylated	0.0428481	0.102394	0.00709439	0.00678593	0.0726213	0.0297732	0.00694016	0.000154226	0.0224579	0.0152838	0.0144172	0.00797546	0.0188709	0.00358702	0.0111963	0.00322086
309	M21	G K G G A K Rme2s H R K V L R D N I Q G I T	H4 11-30	R17me2s				acetylated	0.0293006	0.0535602	0.00740284	0.00771129	0.0414304	0.0121298	0.00755706	0.000154226	0.0121647	0.0134124	0.0168712	0.0122699	0.0127885	0.00062383	0.0145706	0.00230061
310	M22	G K G G A K Rme2a H R K V L R D N I Q G I T	H4 11-30	R17me2a				acetylated	0.0283554	0.0589162	0.00987045	0.00709439	0.0436358	0.0152804	0.00848242	0.00138803	0.0190268	0.0180911	0.0159509	0.00981595	0.018559	0.000467873	0.0128834	0.00306748
311	M23	G K G G A K R H Rme2s K V L R D N I Q G I T	H4 11-30	R19me2s				acetylated	0.0415879	0.0891619	0.00462677	0.00616903	0.0653749	0.023787	0.0053979	0.000771129	0.0296319	0.0230817	0.0156442	0.0153374	0.0263568	0.00327511	0.0154908	0.000153374
312	M24	G K G G A K R H Rme2a K V L R D N I Q G I T	H4 11-30	R19me2a				acetylated	0.0166982	0.0860113	0.00616903	0.00709439	0.0513548	0.0346566	0.00663171	0.000462677	0.0177792	0.0137243	0.0125767	0.00766871	0.0157517	0.00202745	0.0101227	0.00245399
313	N 1	G K G G A K R H R Kme1 V L R D N I Q G I T	H4 11-30	K20me1				acetylated	0.0189036	0.0119723	0.0107958	0.00370142	0.0154379	0.00346566	0.00724861	0.00354719	0.0240175	0.00966937	0.0171779	0.0122699	0.0168434	0.00717405	0.0147239	0.00245399
314	N 2	G K G G A K R H R Kme2 V L R D N I Q G I T	H4 11-30	K20me2				acetylated	0.0400126	0.0321361	0.00801974	0.00647748	0.0360744	0.00393825	0.00724861	0.000771129	0.0324392	0.0202745	0.0131902	0.0088957	0.0263568	0.00608235	0.0110429	0.00214724
315	N 3	G K G G A K R H R Kme3 V L R D N I Q G I T	H4 11-30	K20me3				acetylated	0.0510397	0.0538752	0.0126465	0.0089451	0.0524575	0.00141777	0.0107958	0.00185071	0.0577043	0.0548971	0.0162577	0.0107362	0.0563007	0.00140362	0.0134969	0.00276074
316	N 4	G K G G A K R H R Kac V L R D N I Q G I T	H4 11-30	K20ac				acetylated	0.135476	0.189981	0.00832819	0.00524368	0.162728	0.0272527	0.00678593	0.00154226	0.185278	0.266999	0.0131902	0.00858896	0.226138	0.0408609	0.0108896	0.00230061
317	N 5	G K G G A K R H R K V L Rme2a D N I Q G I T	H4 11-30	R24me2a				acetylated	0.0302457	0.02615	0.0089451	0.00431832	0.0281979	0.00204789	0.00663171	0.00231339	0.0364941	0.0243294	0.0159509	0.0110429	0.0304117	0.00608235	0.0134969	0.00245399
318	N 6	G K G G A K R H R K V L Rme2s D N I Q G I T	H4 11-30	R24me2s				acetylated	0.0302457	0.0252048	0.00709439	0.00308452	0.0277253	0.00252048	0.00508945	0.00200494	0.0336868	0.0237056	0.0174847	0.0104294	0.0286962	0.00499064	0.0139571	0.00352761
319	N 7	G Kac G G A Kac R H R K V L R D N I Q G I T	H4 11-30	K12ac	K16ac			acetylated	0.0828607	0.126339	0.00462677	0.00308452	0.1046	0.0217391	0.00385564	0.000771129	0.0957579	0.175608	0.0122699	0.00644172	0.135683	0.0399251	0.00935583	0.00291411
320	N 8	G K G G A Kac Rme2s H R K V L R D N I Q G I T	H4 11-30	K16ac	R17me2s			acetylated	0.0409578	0.0608065	0.00678593	0.00400987	0.0508822	0.00992439	0.0053979	0.00138803	0.0286962	0.0174672	0.0134969	0.00674847	0.0230817	0.00561447	0.0101227	0.00337423
321	N 9	G K G G A Kac Rme2a H R K V L R D N I Q G I T	H4 11-30	K16ac	R17me2a			acetylated	0.036862	0.047574	0.00462677	0.00277606	0.042218	0.00535602	0.00370142	0.000925355	0.0277604	0.022146	0.0147239	0.00797546	0.0249532	0.00280724	0.0113497	0.00337423
322	N10	G K G G A Kac R H Rme2s K V L R D N I Q G I T	H4 11-30	K16ac	R19me2s			acetylated	0.0560807	0.0699433	0.00400987	0.00308452	0.063012	0.00693132	0.00354719	0.000462677	0.0371179	0.0321273	0.0236196	0.0116564	0.0346226	0.00249532	0.017638	0.00598159
323	N11	G K G G A Kac R H Rme2a K V L R D N I Q G I T	H4 11-30	K16ac	R19me2a			acetylated	0.0740391	0.0856963	0.00678593	0.00462677	0.0798677	0.00582861	0.00570635	0.00107958	0.0642545	0.055209	0.0141104	0.00705521	0.0597317	0.00452277	0.0105828	0.00352761
324	N12	G K G G A Kac R H R Kme1 V L R D N I Q G I T	H4 11-30	K16ac	K20me1			acetylated	0.063327	0.0806553	0.00524368	0.00308452	0.0719912	0.00866415	0.0041641	0.00107958	0.0502183	0.0386775	0.0193252	0.00797546	0.0444479	0.00577043	0.0136503	0.00567485
325	N13	G K G G A Kac R H R Kme2 V L R D N I Q G I T	H4 11-30	K16ac	K20me2			acetylated	0.0516698	0.0727788	0.00555213	0.00740284	0.0622243	0.0105545	0.00647748	0.000925355	0.0474111	0.0511541	0.0116564	0.00736196	0.0492826	0.00187149	0.0095092	0.00214724
326	N14	G K G G A Kac R H R Kme3 V L R D N I Q G I T	H4 11-30	K16ac	K20me3			acetylated	0.0570258	0.0749842	0.0120296	0.0111043	0.066005	0.00897921	0.0115669	0.000462677	0.058952	0.0527137	0.0156442	0.0101227	0.0558328	0.00311915	0.0128834	0.00276074
327	N15	G K G G A Kac R H R Kac V L R D N I Q G I T	H4 11-30	K16ac	K20ac			acetylated	0.129805	0.179899	0.00370142	0.00616903	0.154852	0.0250473	0.00493522	0.00123381	0.252027	0.390206	0.0141104	0.00521472	0.321117	0.0690892	0.00966258	0.00444785
328	N16	G Kac G G A Kac R H R Kme1 V L R D N I Q G I T	H4 11-30	K12ac	K16ac	K20me1		acetylated	0.10271	0.152489	0.00709439	0.00524368	0.127599	0.0248897	0.00616903	0.000925355	0.120399	0.159077	0.0125767	0.00828221	0.139738	0.0193387	0.0104294	0.00214724
329	N17	G Kac G G A Kac R H R Kme2 V L R D N I Q G I T	H4 11-30	K12ac	K16ac	K20me2		acetylated	0.0620668	0.0885318	0.009562	0.00493522	0.0752993	0.0132325	0.00724861	0.00231339	0.162196	0.237679	0.0131902	0.00705521	0.199938	0.0377417	0.0101227	0.00306748
330	N18	G Kac G G A Kac R H R Kme3 V L R D N I Q G I T	H4 11-30	K12ac	K16ac	K20me3		acetylated	0.0482042	0.0604915	0.0123381	0.0101789	0.0543478	0.00614367	0.0112585	0.00107958	0.115721	0.220836	0.0122699	0.00736196	0.168278	0.0525577	0.00981595	0.00245399
331	N19	G Kac G G A Kac R H R Kac V L R D N I Q G I T	H4 11-30	K12ac	K16ac	K20ac		acetylated	0.128229	0.229679	0.00709439	0.00647748	0.178954	0.0507246	0.00678593	0.000308452	0.245789	0.490954	0.0171779	0.00920245	0.368372	0.122583	0.0131902	0.00398773
332	N20	G K G G A K R H Rme2a Kme1 V L R D N I Q G I T	H4 11-30	R19me2a	K20me1			acetylated	0.0548204	0.0702583	0.0178902	0.0154226	0.0625394	0.00771897	0.0166564	0.00123381	0.0346226	0.0224579	0.0276074	0.0174847	0.0285402	0.00608235	0.022546	0.00506135
333	N21	G K G G A K R H Rme2a Kme2 V L R D N I Q G I T	H4 11-30	R19me2a	K20me2			acetylated	0.0752993	0.0913674	0.0243677	0.0234423	0.0833333	0.00803403	0.023905	0.000462677	0.0383656	0.0290081	0.0285276	0.0239264	0.0336868	0.00467873	0.026227	0.00230061
334	N22	G K G G A K R H Rme2a Kme3 V L R D N I Q G I T	H4 11-30	R19me2a	K20me3			acetylated	0.068683	0.0847511	0.0197409	0.0185071	0.0767171	0.00803403	0.019124	0.000616903	0.0371179	0.0318153	0.0208589	0.0144172	0.0344666	0.00265128	0.017638	0.00322086
335	N23	G K G G A K R H Rme2a Kac V L R D N I Q G I T	H4 11-30	R19me2a	K20ac			acetylated	0.214556	0.456522	0.0117212	0.0104874	0.335539	0.120983	0.0111043	0.000616903	0.212102	0.402682	0.0138037	0.0113497	0.307392	0.0952901	0.0125767	0.00122699
336	N24	G K G G A K R H Rme2s Kme1 V L R D N I Q G I T	H4 11-30	R19me2s	K20me1			acetylated	0.0425331	0.114052	0.0089451	0.00801974	0.0782924	0.0357593	0.00848242	0.000462677	0.0205864	0.0199626	0.0131902	0.0113497	0.0202745	0.000311915	0.0122699	0.000920245
337	O 1	G K G G A K R H Rme2s Kme2 V L R D N I Q G I T	H4 11-30	R19me2s	K20me2			acetylated	0.0504096	0.0469439	0.0101789	0.00586058	0.0486767	0.00173283	0.00801974	0.00215916	0.02932	0.0190268	0.0190184	0.0147239	0.0241734	0.0051466	0.0168712	0.00214724
338	O 2	G K G G A K R H Rme2s Kme3 V L R D N I Q G I T	H4 11-30	R19me2s	K20me3			acetylated	0.068683	0.0608065	0.0178902	0.0135719	0.0647448	0.00393825	0.015731	0.00215916	0.0495945	0.0417966	0.0208589	0.0131902	0.0456956	0.00389894	0.0170245	0.00383436
339	O 3	G K G G A K R H Rme2s Kac V L R D N I Q G I T	H4 11-30	R19me2s	K20ac			acetylated	0.215501	0.274732	0.0151141	0.0111043	0.245117	0.0296156	0.0131092	0.00200494	0.310667	0.40393	0.0147239	0.00920245	0.357299	0.0466313	0.0119632	0.00276074
340	O 4	G K G G A K R H R Kme1 V L Rme2a D N I Q G I T	H4 11-30	R24me2a	K20me1			acetylated	0.0393825	0.0277253	0.0126465	0.00647748	0.0335539	0.00582861	0.009562	0.00308452	0.0480349	0.0324392	0.0214724	0.0159509	0.0402371	0.00779788	0.0187117	0.00276074
341	O 5	G K G G A K R H R Kme2 V L Rme2a D N I Q G I T	H4 11-30	R24me2a	K20me2			acetylated	0.0330813	0.0214241	0.0107958	0.00740284	0.0272527	0.00582861	0.00909932	0.00169648	0.0243294	0.0171553	0.0184049	0.0125767	0.0207424	0.00358702	0.0154908	0.00291411
342	O 6	G K G G A K R H R Kme3 V L Rme2a D N I Q G I T	H4 11-30	R24me2a	K20me3			acetylated	0.0352867	0.0333963	0.0144972	0.0120296	0.0343415	0.00094518	0.0132634	0.00123381	0.0277604	0.0215221	0.0214724	0.0088957	0.0246413	0.00311915	0.015184	0.00628834
343	O 7	G K G G A K R H R Kac V L Rme2a D N I Q G I T	H4 11-30	R24me2a	K20ac			acetylated	0.165406	0.286074	0.009562	0.00863664	0.22574	0.060334	0.00909932	0.000462677	0.160324	0.297567	0.0177914	0.00797546	0.228946	0.0686213	0.0128834	0.00490798
344	O 8	G K G G A K R H R Kme1 V L Rme2s D N I Q G I T	H4 11-30	R24me2s	K20me1			acetylated	0.0412728	0.0390674	0.00462677	0.00308452	0.0401701	0.00110271	0.00385564	0.000771129	0.0252651	0.018403	0.0236196	0.0174847	0.0218341	0.00343107	0.0205521	0.00306748
345	O 9	G K G G A K R H R Kme2 V L Rme2s D N I Q G I T	H4 11-30	R24me2s	K20me2			acetylated	0.0444234	0.0434783	0.00740284	0.00709439	0.0439508	0.00047259	0.00724861	0.000154226	0.0199626	0.0162196	0.0230061	0.0156442	0.0180911	0.00187149	0.0193252	0.00368098
346	O10	G K G G A K R H R Kme3 V L Rme2s D N I Q G I T	H4 11-30	R24me2s	K20me3			acetylated	0.0381222	0.0374921	0.0114127	0.009562	0.0378072	0.00031506	0.0104874	0.000925355	0.0327511	0.0237056	0.0245399	0.0138037	0.0282283	0.00452277	0.0191718	0.0053681
347	O11	G K G G A K R H R Kac V L Rme2s D N I Q G I T	H4 11-30	R24me2s	K20ac			acetylated	0.206364	0.413359	0.0107958	0.00801974	0.309861	0.103497	0.00940777	0.00138803	0.212102	0.351528	0.0220859	0.0116564	0.281815	0.069713	0.0168712	0.00521472
348	O12	S G R G K Q G G K A R A K A K S R S S	H2a 1-19	unmod				free	0.0491493	0.0519849	0.00524368	0.00339297	0.0505671	0.00141777	0.00431832	0.000925355	0.04398	0.022146	0.0303681	0.0190184	0.033063	0.010917	0.0246933	0.00567485
349	O13	pS G R G K Q G G K A R A K A K S R S S	H2a 1-19	S1P				free	0.0466289	0.0623818	0.00462677	0.00555213	0.0545054	0.0078765	0.00508945	0.000462677	0.0474111	0.0343107	0.0263804	0.0208589	0.0408609	0.00655022	0.0236196	0.00276074
350	O14	S G R G Kac Q G G K A R A K A K S R S S	H2a 1-19	K5ac				free	0.0856963	0.131065	0.00308452	0.00308452	0.108381	0.0226843	0.00308452	0	0.0458515	0.0417966	0.0343558	0.0233129	0.0438241	0.00202745	0.0288344	0.00552147
351	O15	S G R G K Q G G Kac A R A K A K S R S S	H2a 1-19	K9ac				free	0.0825457	0.143982	0.00586058	0.00370142	0.113264	0.0307183	0.004781	0.00107958	0.0458515	0.0339988	0.0380368	0.0230061	0.0399251	0.00592639	0.0305215	0.00751534
352	O16	S G R G K Q G G K A R A Kac A K S R S S	H2a 1-19	K13ac				free	0.127284	0.235035	0.00678593	0.00400987	0.181159	0.0538752	0.0053979	0.00138803	0.0608235	0.0779788	0.0282209	0.0156442	0.0694011	0.00857767	0.0219325	0.00628834
353	O17	pS G R G Kac Q G G K A R A K A K S R S S	H2a 1-19	S1P	K5ac			free	0.0856963	0.1339	0.00740284	0.00524368	0.109798	0.0241021	0.00632326	0.00107958	0.0442919	0.055209	0.0315951	0.0300613	0.0497505	0.00545851	0.0308282	0.000766871
354	O18	pS G R G K Q G G Kac A R A K A K S R S S	H2a 1-19	S1P	K9ac			free	0.0869565	0.141777	0.00863664	0.00709439	0.114367	0.0274102	0.00786551	0.000771129	0.0495945	0.0346226	0.0334356	0.0257669	0.0421085	0.00748596	0.0296012	0.00383436
355	O19	pS G R G K Q G G K A R A Kac A K S R S S	H2a 1-19	S1P	K13ac			free	0.174228	0.279458	0.0111043	0.0107958	0.226843	0.052615	0.01095	0.000154226	0.0601996	0.0941984	0.0392638	0.0315951	0.077199	0.0169994	0.0354294	0.00383436
356	O20	S G R G Kac Q G G Kac A R A K A K S R S S	H2a 1-19	K5ac	K9ac			free	0.174543	0.305923	0.0345466	0.0314621	0.240233	0.06569	0.0330043	0.00154226	0.0857767	0.109794	0.0622699	0.0447853	0.0977854	0.0120087	0.0535276	0.00874233
357	O21	S G R G Kac Q G G K A R A Kac A K S R S S	H2a 1-19	K5ac	K13ac			free	0.316635	0.511027	0.0838988	0.0854411	0.413831	0.097196	0.08467	0.000771129	0.178104	0.222707	0.109509	0.097546	0.200405	0.0223019	0.103528	0.00598159
358	O22	S G R G K Q G G Kac A R A Kac A K S R S S	H2a 1-19	K9ac	K13ac			free	0.291745	0.588532	0.0385564	0.0277606	0.440139	0.148393	0.0331585	0.0053979	0.10917	0.173737	0.0493865	0.042638	0.141454	0.0322832	0.0460123	0.00337423
359	O23	pS G R G Kac Q G G Kac A R A K A K S R S S	H2a 1-19	S1P	K5ac	K9ac		free	0.163201	0.517013	0.0151141	0.0123381	0.340107	0.176906	0.0137261	0.00138803	0.0458515	0.119775	0.0273006	0.0147239	0.0828135	0.0369619	0.0210123	0.00628834
360	O24	pS G R G Kac Q G G K A R A Kac A K S R S S	H2a 1-19	S1P	K5ac	K13ac		free	0.230939	0.678324	0.00709439	0.009562	0.454631	0.223693	0.00832819	0.00123381	0.0817218	0.168122	0.0273006	0.0236196	0.124922	0.0432002	0.0254601	0.00184049
361	P 1	pS G R G K Q G G Kac A R A Kac A K S R S S	H2a 1-19	S1P	K9ac	K13ac		free	0.161941	0.229994	0.0132634	0.00678593	0.195967	0.0340265	0.0100247	0.00323874	0.135371	0.113225	0.0380368	0.0217791	0.124298	0.011073	0.029908	0.00812883
362	P 2	S G R G Kac Q G G Kac A R A Kac A K S R S S	H2a 1-19	K5ac	K9ac	K13ac		free	0.215501	0.312539	0.0111043	0.00863664	0.26402	0.0485192	0.00987045	0.00123381	0.234872	0.24423	0.0300613	0.0214724	0.239551	0.00467873	0.0257669	0.00429448
363	P 3	pS G R G Kac Q G G Kac A R A Kac A K S R S S	H2a 1-19	S1P	K5ac	K9ac	K13ac	free	0.171077	0.279458	0.00987045	0.00524368	0.225268	0.0541903	0.00755706	0.00231339	0.205552	0.26544	0.0303681	0.0217791	0.235496	0.0299439	0.0260736	0.00429448
364	P 4	P D P A K S A P A P K K G S K K A V T	H2B 1-19	unmod				free	0.0302457	0.0170132	0.00801974	0.00493522	0.0236295	0.00661626	0.00647748	0.00154226	0.0343107	0.0237056	0.0223926	0.0159509	0.0290081	0.00530256	0.0191718	0.00322086
365	P 5	P D P A Kac S A P A P K K G S K K A V T	H2B 1-19	K5ac				free	0.031821	0.021109	0.00832819	0.00555213	0.026465	0.00535602	0.00694016	0.00138803	0.0212102	0.0131004	0.0214724	0.0116564	0.0171553	0.0040549	0.0165644	0.00490798
366	P 6	P D P A K S A P A P K Kac G S K K A V T	H2B 1-19	K12ac				free	0.0677379	0.102394	0.00647748	0.00586058	0.0850662	0.0173283	0.00616903	0.000308452	0.0227698	0.0302558	0.0165644	0.0095092	0.0265128	0.00374298	0.0130368	0.00352761
367	P 7	P D P A K S A P A P K K G pS K K A V T	H2B 1-19	S14P				free	0.0337114	0.0302457	0.00863664	0.00709439	0.0319786	0.00173283	0.00786551	0.000771129	0.0246413	0.0177792	0.0395705	0.0263804	0.0212102	0.00343107	0.0329755	0.00659509
368	P 8	P D P A K S A P A P K K G S Kac K A V T	H2B 1-19	K15ac				free	0.144297	0.213926	0.00678593	0.00493522	0.179112	0.0348141	0.00586058	0.000925355	0.0315034	0.0339988	0.0165644	0.0134969	0.0327511	0.00124766	0.0150307	0.00153374
369	P 9	P D P A Kac S A P A P K Kac G S K K A V T	H2B 1-19	K5ac	K12ac			free	0.0916824	0.155325	0.00709439	0.00400987	0.123503	0.031821	0.00555213	0.00154226	0.0193387	0.0430443	0.0300613	0.0159509	0.0311915	0.0118528	0.0230061	0.00705521
370	P10	P D P A Kac S A P A P K K G pS K K A V T	H2B 1-19	K5ac	S14P			free	0.0343415	0.0333963	0.00308452	0.00493522	0.0338689	0.00047259	0.00400987	0.000925355	0.0199626	0.0127885	0.045092	0.0300613	0.0163755	0.00358702	0.0375767	0.00751534
371	P11	P D P A Kac S A P A P K K G S Kac K A V T	H2B 1-19	K5ac	K15ac			free	0.155325	0.321361	0.00678593	0.00555213	0.238343	0.0830183	0.00616903	0.000616903	0.0648783	0.129445	0.0239264	0.00920245	0.0971616	0.0322832	0.0165644	0.00736196
372	P12	P D P A K S A P A P K Kac G pS K K A V T	H2B 1-19	K12ac	S14P			free	0.0513548	0.0626969	0.00709439	0.00586058	0.0570258	0.00567108	0.00647748	0.000616903	0.0296319	0.0193387	0.0273006	0.0211656	0.0244853	0.0051466	0.0242331	0.00306748
373	P13	P D P A K S A P A P K Kac G S Kac K A V T	H2B 1-19	K12ac	K15ac			free	0.0973535	0.220542	0.00709439	0.00709439	0.158948	0.0615942	0.00709439	0	0.173425	0.326575	0.0131902	0.00828221	0.25	0.0765752	0.0107362	0.00245399
374	P14	P D P A K S A P A P K K G pS Kac K A V T	H2B 1-19	S14P	K15ac			free	0.0910523	0.215816	0.00647748	0.00431832	0.153434	0.0623818	0.0053979	0.00107958	0.180287	0.286962	0.0159509	0.00797546	0.233624	0.0533375	0.0119632	0.00398773
375	P15	P D P A Kac S A P A P K Kac G pS K K A V T	H2B 1-19	K5ac	K12ac	S14P		free	0.0573409	0.110586	0.00709439	0.00431832	0.0839634	0.0266226	0.00570635	0.00138803	0.0364941	0.0283843	0.043865	0.0395705	0.0324392	0.0040549	0.0417178	0.00214724
376	P16	P D P A Kac S A P A P K Kac G S Kac K A V T	H2B 1-19	K5ac	K12ac	K15ac		free	0.0617517	0.130435	0.00678593	0.00339297	0.0960933	0.0343415	0.00508945	0.00169648	0.187773	0.333437	0.0162577	0.0110429	0.260605	0.0728322	0.0136503	0.00260736
377	P17	P D P A Kac S A P A P K K G pS Kac K A V T	H2B 1-19	K5ac	S14P	K15ac		free	0.0702583	0.145873	0.00709439	0.00709439	0.108066	0.0378072	0.00709439	0	0.143169	0.259825	0.0153374	0.0101227	0.201497	0.0583281	0.0127301	0.00260736
378	P18	P D P A K S A P A P K Kac G pS Kac K A V T	H2B 1-19	K12ac	S14P	K15ac		free	0.0664776	0.141147	0.0104874	0.00709439	0.103812	0.0373346	0.00879087	0.00169648	0.172801	0.22146	0.0199386	0.0125767	0.19713	0.0243294	0.0162577	0.00368098
379	P19	P D P A Kac S A P A P K Kac G pS Kac K A V T	H2B 1-19	K5ac	K12ac	S14P	K15ac	free	0.0705734	0.145243	0.0141888	0.0111043	0.107908	0.0373346	0.0126465	0.00154226	0.15315	0.308484	0.0242331	0.0150307	0.230817	0.0776669	0.0196319	0.00460123
380	P20	Bio A A N W S H P Q F E K A A	Biotin, control peptide					biotinylated	0.0809704	0.0374921	0.0589142	0.057372	0.0592313	0.0217391	0.0581431	0.000771129	0.0764192	0.0470992	0.0782209	0.0509202	0.0617592	0.01466	0.0645705	0.0136503
381	P21	E Q K L I S E E D L A	c-myc tag					free	0.668872	1	0.897594	1	0.834436	0.165564	0.948797	0.051203	0.984716	1	0.989264	1	0.992358	0.00764192	0.994632	0.0053681
382	P22	HAc	neg, contol					acetylated	0.0708885	0.0444234	0.0601481	0.0595311	0.057656	0.0132325	0.0598396	0.000308452	0.0748596	0.0315034	0.0595092	0.0625767	0.0531815	0.0216781	0.0610429	0.00153374
383	P23	K Kme1 Kme2 Kme3 Kac R Rme2s R Rme2a R Cit K Kme1 Kac Kme3 R K	background 01					acetylated	0.0586011	0.249527	0.0163479	0.0117212	0.154064	0.0954631	0.0140345	0.00231339	0.0202745	0.0233936	0.0193252	0.0193252	0.0218341	0.00155958	0.0193252	0
384	P24	R Rme2s K Kme1 Kac R Rme2a Kme2 K Kme3 R Kme1 Rme2s K Kac R K	background 02					acetylated	0.026465	0.181159	0.0089451	0.00801974	0.103812	0.0773472	0.00848242	0.000462677	0.01466	0.0137243	0.0128834	0.0131902	0.0141921	0.000467873	0.0130368	0.000153374
